# Supplementary material for: De novo genome assembly of Ansell's mole-rat (Fukomys anselli)
Source: G3 (Bethesda). 2025 Nov 11;16(1):jkaf271. doi: 10.1093/g3journal/jkaf271 (PMC12774600; doi:10.1093/g3journal/jkaf271)
Supplement: jkaf271_Supplementary_Data [file jkaf271_supplementary_data.zip]

Archive with 9 entries (9 files):
- Figure_S1_G3-2025-406291.pdf
- Figure_S2_G3-2025-406291.pdf
- Figure_S3_G3-2025-406291.pdf
- Figure_S4_G3-2025-406291.pdf
- Table_S1_G3-2025-406291.xlsx
- Table_S2_G3-2025-406291.xlsx
- Table_S3_G3-2025-406291.xlsx
- Table_S4_G3-2025-406291.xlsx
- Table_S5_G3-2025-406291.xlsx
