# Supplementary material for: De novo genome assembly of Ansell's mole-rat (Fukomys anselli)
Source: G3 (Bethesda). 2025 Nov 11;16(1):jkaf271. doi: 10.1093/g3journal/jkaf271 (PMC12774600; doi:10.1093/g3journal/jkaf271)
Supplement: jkaf271_Supplementary_Data [file jkaf271_supplementary_data.zip › Table_S1_G3-2025-406291.xlsx]

## Sheet: Table S1
Table S1: Nanopore QC statistics per run
	run #1195793	run #1197616	run #1215987	run #1234580	run #1257729	run #1257731	run #1370737	run #1371509	Total
General Summary
Mean read length:	9651.2	11491.3	12316.9	13481.5	13181.3	13388.7	4166.8	21891.3	6019.3
Mean read quality:	10.5	9.9	9.2	9.4	9.9	9.6	15.4	13.4	13.8
Median read length:	4159.5	4021	3914	4429	4491	4261	1809	9345	2267
Median read quality:	18.3	18	17.7	18.6	18.7	19.2	24	21.6	22.8
Number of reads:	120576	1029954	772840	675726	669380	750468	21303526	828876	26151380
Read length N50:	20980	31848	39579	40608	38217	41797	9847	52177	15287
STDEV read length:	27237.2	42368.6	49402.3	44749.8	44479.5	48370.5	6528.4	32035.7	20013
Total bases:	116.4Mb	11835.6Mb	95190.0Mb	9109.8Mb	8823.3Mb	10047.8Mb	88768.6Mb	18145.1Mb	157412.8Mb
Number, percentage and megabases of reads above quality cutoffs
>Q10:	95279 (79.0%) 746.9Mb	794746 (77.2%) 6094.9Mb	570155 (73.8%) 4390.9Mb	520613 (77.0%) 4863.9Mb	531626 (79.4%) 5098.2Mb	584934 (77.9%) 5395.6Mb	20016473 (94.0%) 85527.1Mb	738427 (89.1%) 16646.1Mb	23852287 (91.2%) 128763.7Mb
>Q15:	82282 (68.2%) 656.6Mb	669477 (65.0%) 5205.9Mb	482405 (62.4%) 3761.9Mb	457845 (67.8%) 4354.4Mb	467906 (69.9%) 4563.0Mb	525908 (70.1%) 4927.2Mb	18541840 (87.0%) 80229.1Mb	649343 (78.3%) 15378.1Mb	21877040 (83.7%) 119076.2Mb
>Q20:	42302 (35.1%) 452.1Mb	345142 (33.5%) 3392.3Mb	251157 (32.5%) 2456.9Mb	259635 (38.4%) 3138.2Mb	254973 (38.1%) 3180.1Mb	325058 (43.3%) 3770.5Mb	15104909 (70.9%) 70487.1Mb	497152 (60.0%) 13456.8Mb	17080362 (65.3%) 100334.1Mb
>Q25:	1301 (1.1%) 28.7Mb	22859 (2.2%) 396.9Mb	17471 (2.3%) 308.4Mb	20927 (3.1%) 507.0Mb	16043 (2.4%) 392.0Mb	42463 (5.7%) 1012.5Mb	9240201 (43.4%) 48186.3Mb	229551 (27.7%) 8944.2Mb	9590850 (36.7%) 59776.0Mb
>Q30:	2 (0.0%) 0.0Mb	301 (0.0%) 0.5Mb	137 (0.0%) 0.4Mb	33 (0.0%) 0.1Mb	44 (0.0%) 0.2Mb	60 (0.0%) 0.4Mb	2549501 (12.0%) 9398.6Mb	4937 (0.6%) 175.7Mb	2555049 (9.8%) 9575.8Mb
