# Supplementary material for: De novo genome assembly of Ansell's mole-rat (Fukomys anselli)
Source: G3 (Bethesda). 2025 Nov 11;16(1):jkaf271. doi: 10.1093/g3journal/jkaf271 (PMC12774600; doi:10.1093/g3journal/jkaf271)
Supplement: jkaf271_Supplementary_Data [file jkaf271_supplementary_data.zip › Table_S2_G3-2025-406291.xlsx]

## Sheet: Table S2
Table S2: List of NCBI annotated rodent proteomes used for annotation
Assembly Accession	Assembly Name	Organism Name	Location	Organism Infraspecific Names Breed	Organism Infraspecific Names Strain	Organism Infraspecific Names Isolate	Organism Infraspecific Names Sex	Annotation Name	Assembly Level	Assembly Release Date	WGS project accession	Assembly Stats Number of Scaffolds
GCF_000001635.27	GRCm39	Mus musculus	https://ftp.ncbi.nlm.nih.gov/genomes/all/GCF/000/001/635/GCF_000001635.27_GRCm39/GCF_000001635.27_GRCm39_protein.faa.gz		C57BL/6J			GCF_000001635.27-RS_2024_02	Chromosome	2020-06-24		101
GCF_036323735.1	GRCr8	Rattus norvegicus	https://ftp.ncbi.nlm.nih.gov/genomes/all/GCF/036/323/735/GCF_036323735.1_GRCr8/GCF_036323735.1_GRCr8_protein.faa.gz		BN/NHsdMcwi		male	GCF_036323735.1-RS_2024_02	Chromosome	2024-01-31	JAXUCZ01	76
GCF_003668045.3	CriGri-PICRH-1.0	Cricetulus griseus	https://ftp.ncbi.nlm.nih.gov/genomes/all/GCF/003/668/045/GCF_003668045.3_CriGri-PICRH-1.0/GCF_003668045.3_CriGri-PICRH-1.0_protein.faa.gz		17A/GY		female	NCBI Cricetulus griseus Annotation Release 104	Chromosome	2020-06-11	RAZU02	647
GCF_011064425.1	Rrattus_CSIRO_v1	Rattus rattus	https://ftp.ncbi.nlm.nih.gov/genomes/all/GCF/011/064/425/GCF_011064425.1_Rrattus_CSIRO_v1/GCF_011064425.1_Rrattus_CSIRO_v1_protein.faa.gz			New Zealand	male	NCBI Rattus rattus Annotation Release 100	Chromosome	2020-03-04	JAAIVD01	2172
GCF_016881025.1	HiC_Itri_2	Ictidomys tridecemlineatus	https://ftp.ncbi.nlm.nih.gov/genomes/all/GCF/016/881/025/GCF_016881025.1_HiC_Itri_2/GCF_016881025.1_HiC_Itri_2_protein.faa.gz			GS200	female	NCBI Ictidomys tridecemlineatus Annotation Release 103	Chromosome	2021-02-17	JAESOR01	7131
GCF_003704035.1	HU_Pman_2.1.3	Peromyscus maniculatus bairdii	https://ftp.ncbi.nlm.nih.gov/genomes/all/GCF/003/704/035/GCF_003704035.1_HU_Pman_2.1.3/GCF_003704035.1_HU_Pman_2.1.3_protein.faa.gz			BW	female	NCBI Peromyscus maniculatus bairdii Annotation Release 102	Chromosome	2020-09-17	RCWR01	8523
GCF_000317375.1	MicOch1.0	Microtus ochrogaster	https://ftp.ncbi.nlm.nih.gov/genomes/all/GCF/000/317/375/GCF_000317375.1_MicOch1.0/GCF_000317375.1_MicOch1.0_protein.faa.gz			Prairie Vole_2	female	NCBI Microtus ochrogaster Annotation Release 102	Chromosome	2012-12-07	AHZW01	6450
GCF_030254825.1	Bangor_MerUng_6.1	Meriones unguiculatus	https://ftp.ncbi.nlm.nih.gov/genomes/all/GCF/030/254/825/GCF_030254825.1_Bangor_MerUng_6.1/GCF_030254825.1_Bangor_MerUng_6.1_protein.faa.gz		TT.TT164.6M		male	GCF_030254825.1-RS_2023_10	Chromosome	2023-06-12	JAODIK01	193
GCF_004664715.2	UCI_PerLeu_2.1	Peromyscus leucopus	https://ftp.ncbi.nlm.nih.gov/genomes/all/GCF/004/664/715/GCF_004664715.2_UCI_PerLeu_2.1/GCF_004664715.2_UCI_PerLeu_2.1_protein.faa.gz	LL Stock			female	NCBI Peromyscus leucopus Annotation Release 101	Chromosome	2020-10-02	NMRJ02	1856
GCF_023159225.1	ASM2315922v1	Perognathus longimembris pacificus	https://ftp.ncbi.nlm.nih.gov/genomes/all/GCF/023/159/225/GCF_023159225.1_ASM2315922v1/GCF_023159225.1_ASM2315922v1_protein.faa.gz			PPM17	male	NCBI Perognathus longimembris pacificus Annotation Release 100	Chromosome	2022-04-27	JALGBO01	6180
GCF_047511675.1	mMarFla1.hap1	Marmota flaviventris	https://ftp.ncbi.nlm.nih.gov/genomes/all/GCF/047/511/675/GCF_047511675.1_mMarFla1.hap1/GCF_047511675.1_mMarFla1.hap1_protein.faa.gz			mMarFla1	male	GCF_047511675.1-RS_2025_02	Chromosome	2025-02-10	JBLFKC01	813
GCF_902686445.1	mSciCar1.2	Sciurus carolinensis	https://ftp.ncbi.nlm.nih.gov/genomes/all/GCF/902/686/445/GCF_902686445.1_mSciCar1.2/GCF_902686445.1_mSciCar1.2_protein.faa.gz					GCF_902686445.1-RS_2023_03	Chromosome	2020-07-31	CACRXI02	752
GCF_011762505.1	mArvNil1.pat.X	Arvicanthis niloticus	https://ftp.ncbi.nlm.nih.gov/genomes/all/GCF/011/762/505/GCF_011762505.1_mArvNil1.pat.X/GCF_011762505.1_mArvNil1.pat.X_protein.faa.gz			mArvNil1	male	NCBI Arvicanthis niloticus Annotation Release 100	Chromosome	2020-03-27	JAAOMG01	1595
GCF_020740685.1	mJacJac1.mat.Y.cur	Jaculus jaculus	https://ftp.ncbi.nlm.nih.gov/genomes/all/GCF/020/740/685/GCF_020740685.1_mJacJac1.mat.Y.cur/GCF_020740685.1_mJacJac1.mat.Y.cur_protein.faa.gz			mJacJac1	male	NCBI Jaculus jaculus Annotation Release 102	Chromosome	2021-11-04	JAJGSA01	159
GCF_947179515.1	mApoSyl1.1	Apodemus sylvaticus	https://ftp.ncbi.nlm.nih.gov/genomes/all/GCF/947/179/515/GCF_947179515.1_mApoSyl1.1/GCF_947179515.1_mApoSyl1.1_protein.faa.gz					GCF_947179515.1-RS_2023_02	Chromosome	2022-10-28	CAMXCG01	497
GCF_903995425.1	mOncTor1.1	Onychomys torridus	https://ftp.ncbi.nlm.nih.gov/genomes/all/GCF/903/995/425/GCF_903995425.1_mOncTor1.1/GCF_903995425.1_mOncTor1.1_protein.faa.gz					NCBI Onychomys torridus Annotation Release 100	Chromosome	2020-08-21	CAJFAA01	2949
GCF_900095145.1	PAHARI_EIJ_v1.1	Mus pahari	https://ftp.ncbi.nlm.nih.gov/genomes/all/GCF/900/095/145/GCF_900095145.1_PAHARI_EIJ_v1.1/GCF_900095145.1_PAHARI_EIJ_v1.1_protein.faa.gz				female	NCBI Mus pahari Annotation Release 101	Chromosome	2017-04-28	FMBV02	2581
GCF_950005125.1	mChiNiv1.1	Chionomys nivalis	https://ftp.ncbi.nlm.nih.gov/genomes/all/GCF/950/005/125/GCF_950005125.1_mChiNiv1.1/GCF_950005125.1_mChiNiv1.1_protein.faa.gz					GCF_950005125.1-RS_2023_06	Chromosome	2023-05-01	CATLKQ01	160
GCF_903992535.2	mArvAmp1.2	Arvicola amphibius	https://ftp.ncbi.nlm.nih.gov/genomes/all/GCF/903/992/535/GCF_903992535.2_mArvAmp1.2/GCF_903992535.2_mArvAmp1.2_protein.faa.gz					NCBI Arvicola amphibius Annotation Release 101	Chromosome	2021-05-15	CAJEUG02	215
GCF_903995435.1	mAcoRus1.1	Acomys russatus	https://ftp.ncbi.nlm.nih.gov/genomes/all/GCF/903/995/435/GCF_903995435.1_mAcoRus1.1/GCF_903995435.1_mAcoRus1.1_protein.faa.gz					GCF_903995435.1-RS_2023_02	Chromosome	2020-08-21	CAJFAB01	623
GCF_949786415.1	PerEre_H2_v1	Peromyscus eremicus	https://ftp.ncbi.nlm.nih.gov/genomes/all/GCF/949/786/415/GCF_949786415.1_PerEre_H2_v1/GCF_949786415.1_PerEre_H2_v1_protein.faa.gz					GCF_949786415.1-RS_2023_08	Chromosome	2023-04-08	CATKUO01	4296
GCF_900094665.2	CAROLI_EIJ_v1.1	Mus caroli	https://ftp.ncbi.nlm.nih.gov/genomes/all/GCF/900/094/665/GCF_900094665.2_CAROLI_EIJ_v1.1/GCF_900094665.2_CAROLI_EIJ_v1.1_protein.faa.gz				female	NCBI Mus caroli Annotation Release 101	Chromosome	2017-04-28	FMAL02	3077
GCF_008632895.1	UCSF_Mcou_1	Mastomys coucha	https://ftp.ncbi.nlm.nih.gov/genomes/all/GCF/008/632/895/GCF_008632895.1_UCSF_Mcou_1/GCF_008632895.1_UCSF_Mcou_1_protein.faa.gz			ucsf_1	male	NCBI Mastomys coucha Annotation Release 100	Chromosome	2019-09-24	VSBT01	27
GCF_017639785.1	BCM_Maur_2.0	Mesocricetus auratus	https://ftp.ncbi.nlm.nih.gov/genomes/all/GCF/017/639/785/GCF_017639785.1_BCM_Maur_2.0/GCF_017639785.1_BCM_Maur_2.0_protein.faa.gz			SY011	female	NCBI Mesocricetus auratus Annotation Release 103	Scaffold	2021-03-30	JAFVMI01	6346
GCF_034190915.1	mCavPor4.1	Cavia porcellus	https://ftp.ncbi.nlm.nih.gov/genomes/all/GCF/034/190/915/GCF_034190915.1_mCavPor4.1/GCF_034190915.1_mCavPor4.1_protein.faa.gz	Dunkin Hartley	51	PalLab524CR	male	GCF_034190915.1-RS_2024_02	Scaffold	2023-12-07	JAVRDI01	588
GCF_000247695.1	HetGla_female_1.0	Heterocephalus glaber	https://ftp.ncbi.nlm.nih.gov/genomes/all/GCF/000/247/695/GCF_000247695.1_HetGla_female_1.0/GCF_000247695.1_HetGla_female_1.0_protein.faa.gz			NMR 29	female	NCBI Heterocephalus glaber Annotation Release 102	Scaffold	2012-02-17	AHKG01	4228
GCF_021218885.2	Marmota_monax_Labrador192_F-V1.1	Marmota monax	https://ftp.ncbi.nlm.nih.gov/genomes/all/GCF/021/218/885/GCF_021218885.2_Marmota_monax_Labrador192_F-V1.1/GCF_021218885.2_Marmota_monax_Labrador192_F-V1.1_protein.faa.gz			L192	male	GCF_021218885.2-RS_2023_07	Scaffold	2022-08-11	JAIQCD02	3332
GCF_902806735.1	Bank_vole1_10x	Myodes glareolus	https://ftp.ncbi.nlm.nih.gov/genomes/all/GCF/902/806/735/GCF_902806735.1_Bank_vole1_10x/GCF_902806735.1_Bank_vole1_10x_protein.faa.gz					NCBI Myodes glareolus Annotation Release 100	Scaffold	2020-02-22	CADCXP01	635
GCF_003426925.1	ASM342692v1	Urocitellus parryii	https://ftp.ncbi.nlm.nih.gov/genomes/all/GCF/003/426/925/GCF_003426925.1_ASM342692v1/GCF_003426925.1_ASM342692v1_protein.faa.gz			AGS 11-09-20	male	NCBI Urocitellus parryii Annotation Release 100	Scaffold	2018-08-24	QVIC01	15884
GCF_000622305.1	S.galili_v1.0	Nannospalax galili	https://ftp.ncbi.nlm.nih.gov/genomes/all/GCF/000/622/305/GCF_000622305.1_S.galili_v1.0/GCF_000622305.1_S.galili_v1.0_protein.faa.gz			Female #2095	female	NCBI Nannospalax galili Annotation Release 102	Scaffold	2014-06-05	AXCS01	154975
GCF_001984765.1	C.can genome v1.0	Castor canadensis	https://ftp.ncbi.nlm.nih.gov/genomes/all/GCF/001/984/765/GCF_001984765.1_C.can_genome_v1.0/GCF_001984765.1_C.can_genome_v1.0_protein.faa.gz			Ward	male	NCBI Castor canadensis Annotation Release 100	Scaffold	2017-02-04	MTKA01	21157
GCF_014885135.2	M_Fortis_MF-2015_v1.1	Alexandromys fortis	https://ftp.ncbi.nlm.nih.gov/genomes/all/GCF/014/885/135/GCF_014885135.2_M_Fortis_MF-2015_v1.1/GCF_014885135.2_M_Fortis_MF-2015_v1.1_protein.faa.gz			MF-2015	female	GCF_014885135.2-RS_2024_09	Scaffold	2020-10-13	NMRL01	10460
GCF_007827085.1	ASM782708v3	Peromyscus californicus insignis	https://ftp.ncbi.nlm.nih.gov/genomes/all/GCF/007/827/085/GCF_007827085.1_ASM782708v3/GCF_007827085.1_ASM782708v3_protein.faa.gz		IS		female	GCF_007827085.1-RS_2023_02	Scaffold	2022-04-27	VALE03	237
GCF_012274545.1	DMR_v1.0_HiC	Fukomys damarensis	https://ftp.ncbi.nlm.nih.gov/genomes/all/GCF/012/274/545/GCF_012274545.1_DMR_v1.0_HiC/GCF_012274545.1_DMR_v1.0_HiC_protein.faa.gz			Sample0158	female	NCBI Fukomys damarensis Annotation Release 102	Scaffold	2020-04-13	JAAHWF01	73969
GCF_000260255.1	OctDeg1.0	Octodon degus	https://ftp.ncbi.nlm.nih.gov/genomes/all/GCF/000/260/255/GCF_000260255.1_OctDeg1.0/GCF_000260255.1_OctDeg1.0_protein.faa.gz			3935	female	NCBI Octodon degus Annotation Release 102	Scaffold	2012-05-01	AJSA01	7134
GCF_024711535.1	mDipMer1.0.p	Dipodomys merriami	https://ftp.ncbi.nlm.nih.gov/genomes/all/GCF/024/711/535/GCF_024711535.1_mDipMer1.0.p/GCF_024711535.1_mDipMer1.0.p_protein.faa.gz			MVZ:Mamm:240054	male	GCF_024711535.1-RS_2024_11	Scaffold	2022-08-18	JANKKJ01	4353
GCF_907164565.1	mPsaObe1.curated_primary_1811	Psammomys obesus	https://ftp.ncbi.nlm.nih.gov/genomes/all/GCF/907/164/565/GCF_907164565.1_mPsaObe1.curated_primary_1811/GCF_907164565.1_mPsaObe1.curated_primary_1811_protein.faa.gz					GCF_907164565.1-RS_2023_04	Scaffold	2021-06-02	CAJQZG01	11459
GCF_000276665.1	ChiLan1.0	Chinchilla lanigera	https://ftp.ncbi.nlm.nih.gov/genomes/all/GCF/000/276/665/GCF_000276665.1_ChiLan1.0/GCF_000276665.1_ChiLan1.0_protein.faa.gz			Chin_1	female	NCBI Chinchilla lanigera Annotation Release 101	Scaffold	2012-08-28	AGCD01	2838
GCF_001458135.2	marMar	Marmota marmota marmota	https://ftp.ncbi.nlm.nih.gov/genomes/all/GCF/001/458/135/GCF_001458135.2_marMar/GCF_001458135.2_marMar_protein.faa.gz				male	NCBI Marmota marmota marmota Annotation Release 101	Scaffold	2019-12-18	CZRN02	14031
GCF_004785775.1	NIH_TR_1.0	Grammomys surdaster	https://ftp.ncbi.nlm.nih.gov/genomes/all/GCF/004/785/775/GCF_004785775.1_NIH_TR_1.0/GCF_004785775.1_NIH_TR_1.0_protein.faa.gz			TR1022	female	NCBI Grammomys surdaster Annotation Release 100	Scaffold	2019-04-12	SRMG01	23656
GCF_000151885.1	Dord_2.0	Dipodomys ordii	https://ftp.ncbi.nlm.nih.gov/genomes/all/GCF/000/151/885/GCF_000151885.1_Dord_2.0/GCF_000151885.1_Dord_2.0_protein.faa.gz			6190	female	NCBI Dipodomys ordii Annotation Release 100	Scaffold	2014-12-12	ABRO02	65193
