# Supplementary material for: De novo genome assembly of Ansell's mole-rat (Fukomys anselli)
Source: G3 (Bethesda). 2025 Nov 11;16(1):jkaf271. doi: 10.1093/g3journal/jkaf271 (PMC12774600; doi:10.1093/g3journal/jkaf271)
Supplement: jkaf271_Supplementary_Data [file jkaf271_supplementary_data.zip › Table_S3_G3-2025-406291.xlsx]

## Sheet: Table S3
Table S3: Assembly statistics for intermediate Fukomys anselli genome assemblies
	polished	corrected	purged	filtered	scaffolded	curated
# contigs	12429	12429	7581	676	410	412
# contigs >=1 kbp	11827	11827	7180	676	410	412
# contigs >=10 kbp	5937	5936	4177	435	151	153
# contigs >=100 kbp	482	482	445	318	78	78
# contigs >=1 Mbp	186	186	186	186	43	37
# contigs >=10 Mbp	76	76	76	76	38	34
Total length	2467881660	2467428917	2406660482	2274073717	2274106617	2274106617
Total length >=1 kbp	2467486814	2467034169	2406396135	2274073717	2274106617	2274106617
Total length >=10 kbp	2435985694	2435527336	2390700077	2273423871	2273410771	2273410771
Total length >=100 kbp	2293498655	2293073445	2285669090	2267694621	2270806592	2270714284
Total length >=1 Mbp	2230946772	2230536526	2229619214	2229619214	2263496000	2261732608
Total length >=10 Mbp	1819359816	1819027118	1818794271	1818794271	2250312522	2258133220
Largest contig	86597698	86577749	86577749	86577749	131006325	139056979
N50	19463138	19458134	19767506	21598940	72000897	72399386
N90	1202077	1201854	2173000	4723580	39583638	40322336
auN	2.49862e+07	2.49815e+07	2.56055e+07	27095437	74164816	80188288
L50	35	35	33	30	12	12
L90	178	178	145	109	30	28
GC (%)	41	41	40.86	40.43	40.43	40.43
N’s / 100 kbp	0	0	0	0	1.45	1.45
QV	47.6288	52.0069	52.7151	53.7766	53.7766	53.7766
Error rate	1.72631e-05	6.29963e-06	5.35173e-06	4.19119e-06	4.19119e-06	4.19119e-06
k-mer compl.	96.7784	96.8322	96.6655	96.601	96.601	96.601
