# Supplementary material for: De novo genome assembly of Ansell's mole-rat (Fukomys anselli)
Source: G3 (Bethesda). 2025 Nov 11;16(1):jkaf271. doi: 10.1093/g3journal/jkaf271 (PMC12774600; doi:10.1093/g3journal/jkaf271)
Supplement: jkaf271_Supplementary_Data [file jkaf271_supplementary_data.zip › Table_S4_G3-2025-406291.xlsx]

## Sheet: Table S4
Table S4: Number of informative Hi-C reads across contigs
All	306293964
Intra	292963119
Intra 1kb	28154264
Intra 10kb	18423050
Intra 15kb	17072723
Intra 20kb	16183247
Inter	13330845
