# Supplementary material for: De novo genome assembly of Ansell's mole-rat (Fukomys anselli)
Source: G3 (Bethesda). 2025 Nov 11;16(1):jkaf271. doi: 10.1093/g3journal/jkaf271 (PMC12774600; doi:10.1093/g3journal/jkaf271)
Supplement: jkaf271_Supplementary_Data [file jkaf271_supplementary_data.zip › Table_S5_G3-2025-406291.xlsx]

## Sheet: Table S5
Table S5: Family-level repetitive regions and transposable elements
TE Family	Coverage (bp)	Copy Number
FUKDAM-1.37#LINE/L1	26384086	16617
FUKDAM-1.25#SINE/Alu	25482269	165950
FUKDAM-1.2#SINE/Alu	25295047	170182
RND-1_FAMILY-51#LINE/L1	20845006	18795
RND-1_FAMILY-95#LINE/L1	20030464	27098
FUKDAM-4.301#LINE/L1	19130390	26689
FUKDAM-4.83#LINE/L1	15670260	10932
RND-4_FAMILY-237#LTR/ERVL-MaLR	12289655	14855
RND-5_FAMILY-2658#LINE/L1	12058311	21181
RND-5_FAMILY-4391#LINE/L1	11622206	10437
RND-1_FAMILY-139#LINE/L1	11515485	151315
RND-5_FAMILY-11655#Unknown	10666436	138200
RND-1_FAMILY-65#LINE/L1	10602155	21341
RND-5_FAMILY-1650#LINE/L1	9901702	9668
RND-4_FAMILY-312#LINE/L1	9255849	122607
RND-3_FAMILY-927#LINE/L1	8720993	16807
RND-3_FAMILY-20#SINE/ID	8561173	119602
L1M5#LINE/L1	8220310	26502
RND-5_FAMILY-18291#SINE/Alu	7764421	125119
RND-4_FAMILY-50#LINE/L1	6980454	9593
L1M2#LINE/L1	6699799	11184
RND-1_FAMILY-104#LINE/L1	6685121	6722
RND-5_FAMILY-17417#LTR/ERVL	6538680	524
RND-5_FAMILY-4221#LTR/ERV1	6431783	108460
L2A#LINE/L2	6400529	25645
MIR#SINE/MIR	6380758	43495
RND-5_FAMILY-2012#LINE/L1	6363110	7918
RND-5_FAMILY-1408#LINE/L1	6312508	88846
L1M4#LINE/L1	6245690	14143
RND-5_FAMILY-461#LINE/L1	6197076	10014
RND-3_FAMILY-35#LINE/L1	6183548	82151
RND-1_FAMILY-18#LINE/L1	5966120	5999
RND-4_FAMILY-164#LINE/L1	5954779	4799
L1ME1#LINE/L1	5910510	11787
RND-4_FAMILY-5233#DNA/TcMar-Tigger	5746083	93202
FUKDAM-5.19_LTR#LTR/ERVL-MaLR	5592327	15333
MIRB#SINE/MIR	5561516	40986
RND-1_FAMILY-49#LINE/L1	5523960	7944
FUKDAM-1.42#SINE/ID	5221535	71722
RND-1_FAMILY-26#LTR/ERV1	5200242	80064
RND-2_FAMILY-32#LTR/ERVL-MaLR	5033853	18087
RND-5_FAMILY-594#LINE/L1	5031959	7210
RND-4_FAMILY-681#LINE/L1	4778842	12832
RND-1_FAMILY-2#DNA/TcMar-Mariner	4774504	13322
L1MA6#LINE/L1	4724835	11538
RND-5_FAMILY-11097#LINE/L1	4649303	70286
L2#LINE/L2	4522689	15180
L1MB7#LINE/L1	4516280	9943
RND-2_FAMILY-4#LTR/ERVL-MaLR	4424780	11917
RND-5_FAMILY-1321#LINE/L1	4331810	60225
L1MEC#LINE/L1	4289244	8075
L1MB8#LINE/L1	4259299	9564
L1MC4#LINE/L1	4253144	11989
RND-1_FAMILY-101#LINE/L1	4173321	8606
RND-5_FAMILY-10176#LINE/L1	4024904	48319
RND-1_FAMILY-100#LINE/L1	3783988	4667
RND-5_FAMILY-2706#SINE/Alu	3780601	54304
L1MC1#LINE/L1	3775768	6953
FUKDAM-4.137A#LINE/L1	3655956	3040
PB1D7#SINE/Alu	3651474	33126
RND-1_FAMILY-86#LINE/L1	3643464	3903
L1MC3#LINE/L1	3640344	6810
L1M3#LINE/L1	3555008	8017
MLT1A0#LTR/ERVL-MaLR	3554284	13045
MLT1D#LTR/ERVL-MaLR	3473723	10873
RND-4_FAMILY-1481#SINE/ID	3451699	44793
RND-3_FAMILY-7#LTR/ERVL-MaLR	3431821	11433
PB1D10#SINE/Alu	3396390	31380
L1MB3#LINE/L1	3333691	8292
RND-5_FAMILY-8936#LTR/ERV1	3219690	48342
MER2#DNA/TcMar-Tigger	3135900	13845
L1MA9#LINE/L1	3055572	7020
RND-1_FAMILY-98#DNA/TcMar-Mariner	2988982	10710
MLT1C2#LTR/ERVL-MaLR	2896173	9391
MLT1B#LTR/ERVL-MaLR	2777878	10183
RND-2_FAMILY-26#LTR/ERVL-MaLR	2702740	8222
RND-4_FAMILY-425#LINE/L1	2527382	2283
L1MD2#LINE/L1	2456472	4981
RND-4_FAMILY-61#LINE/L1	2439388	4606
L1MDA#LINE/L1	2438474	4042
HAL1#LINE/L1	2433643	6993
RND-1_FAMILY-74#LTR/ERVL-MaLR	2418325	7898
L1MEF#LINE/L1	2403816	4536
RND-3_FAMILY-434#LINE/L1	2336945	2832
RND-4_FAMILY-362#LINE/L1	2329259	1794
L1ME2#LINE/L1	2318784	4967
RND-5_FAMILY-1830#SINE/Alu	2266296	18326
L1MCA#LINE/L1	2254672	3714
L1ME3A#LINE/L1	2251865	5962
L1MD#LINE/L1	2200335	5943
PB1D11#SINE/Alu	2199961	19334
MLT1A1#LTR/ERVL-MaLR	2184134	9619
L1MEG#LINE/L1	2169932	4901
RND-4_FAMILY-568#LINE/L1	2164371	3632
RND-2_FAMILY-1#LTR/ERVL-MaLR	2156541	6774
RND-3_FAMILY-32#LINE/L1	2145442	4694
L1MA8#LINE/L1	2128264	5400
L1MC5#LINE/L1	2092963	6728
L1MA5#LINE/L1	2050182	5699
L1MC5A#LINE/L1	2036779	6960
MLT1A#LTR/ERVL-MaLR	2011270	7548
L1MC#LINE/L1	1993660	6006
L1MED#LINE/L1	1971656	5293
A-RICH#Low_complexity	1899176	41230
L1MB4#LINE/L1	1897786	4847
L1MB5#LINE/L1	1873900	4594
ERVL-E-INT#LTR/ERVL	1814745	3768
L1MD1#LINE/L1	1792295	3147
L1M4C#LINE/L1	1751103	2646
ERVL-INT#LTR/ERVL	1741454	1788
L1MA7#LINE/L1	1724134	4590
RND-5_FAMILY-1078#LTR/ERVL-MaLR	1723807	4864
PB1#SINE/Alu	1722850	15898
RND-5_FAMILY-3305#LINE/L1	1722278	1813
L1ME4B#LINE/L1	1722002	6824
GA-RICH#Low_complexity	1701725	25120
RND-4_FAMILY-605#LINE/L1	1653570	3561
L1MC4A#LINE/L1	1635685	4267
RND-5_FAMILY-4266#SINE/Alu	1618375	13715
L1MB2#LINE/L1	1613306	4230
RND-5_FAMILY-861#LINE/L1	1600117	3309
RND-1_FAMILY-1#SINE/ID	1587472	20796
FUKDAM-5.19_INT#LTR/ERVL-MaLR	1581096	2958
MER20#DNA/hAT-Charlie	1566173	9482
L1MC2#LINE/L1	1556745	3073
(AT)N#Simple_repeat	1550038	28981
L1MB1#LINE/L1	1549727	3328
MIRC#SINE/MIR	1518337	13213
RND-4_FAMILY-775#LINE/L1	1500884	3709
RND-5_FAMILY-3110#LTR/ERVL-MaLR	1494195	4966
RND-4_FAMILY-638#LINE/L1	1491265	9067
CHARLIE1A#DNA/hAT-Charlie	1478377	3936
L1MD3#LINE/L1	1464748	4066
RND-3_FAMILY-533#LINE/L1	1443322	8252
RND-5_FAMILY-7594#LTR/ERVL-MaLR	1423593	5788
RND-3_FAMILY-89#LTR/ERVL-MaLR	1375316	5203
RND-3_FAMILY-243#LINE/L1	1372863	2015
RND-3_FAMILY-140#LTR/ERVL	1362144	4197
RND-5_FAMILY-16186#LINE/L1	1354170	16760
L1ME3G#LINE/L1	1344138	5418
ERVL-B4-INT#LTR/ERVL	1337552	1793
L1M4B#LINE/L1	1335854	2250
RND-5_FAMILY-63#LTR/ERVL-MaLR	1335812	4442
RND-3_FAMILY-525#LINE/L1	1313337	2482
RND-1_FAMILY-84#SINE/ID	1305826	17247
FUKDAM-1.137#DNA/TcMar-Tigger	1294950	3981
RND-3_FAMILY-112#DNA/TcMar-Tigger	1288224	4596
MER58A#DNA/hAT-Charlie	1278765	7668
RND-5_FAMILY-2709#LINE/L1	1276972	15425
MER5A#DNA/hAT-Charlie	1272573	9498
MLT1C#LTR/ERVL-MaLR	1265743	4399
L1ME4A#LINE/L1	1257215	5510
(TA)N#Simple_repeat	1250404	23013
RND-1_FAMILY-31#LINE/L1	1245121	2096
FUKDAM-1.193#LTR/ERV1	1241954	1940
(AC)N#Simple_repeat	1239822	31946
(TG)N#Simple_repeat	1233320	32070
RND-5_FAMILY-1126#LINE/L1	1207753	1399
L1ME3CZ#LINE/L1	1202162	4105
RND-1_FAMILY-16#LINE/L1	1199798	1882
RND-2_FAMILY-108#DNA/TcMar-Tigger	1197950	5048
TIGGER5B_GLIRE#DNA/TcMar-Tigger	1180081	5065
RND-1_FAMILY-12#LINE/L1	1177111	1809
L1MA4#LINE/L1	1174458	2652
ERV3-16A3_I#LTR/ERVL	1168639	2003
L2B#LINE/L2	1157519	8019
RND-5_FAMILY-2634#LINE/L1	1152232	1669
RND-5_FAMILY-170#LINE/L1	1139479	1736
MER21C#LTR/ERVL	1131556	2780
L1ME3#LINE/L1	1119762	3086
B4#SINE/B4	1118564	12586
RND-1_FAMILY-61#LINE/L1	1103234	2111
L1ME2Z#LINE/L1	1086623	3114
RND-5_FAMILY-9079#SINE/Alu	1064135	16361
RND-5_FAMILY-2082#LINE/L1	1037188	1124
MLT1F2#LTR/ERVL-MaLR	1033843	3188
MLT1J#LTR/ERVL-MaLR	1025160	4567
RND-4_FAMILY-658#LINE/L1	1008892	2506
RND-2_FAMILY-98#DNA/hAT-Charlie	988639	2289
RND-4_FAMILY-308#LINE/L1	987299	6593
MIR3#SINE/MIR	984128	9733
RND-5_FAMILY-5434#LTR/ERV1	979030	9706
RND-1_FAMILY-55#LINE/L1	977645	5643
RND-1_FAMILY-76#DNA/hAT-Charlie	972297	11798
RND-5_FAMILY-4862#LINE/L1	965394	821
RND-5_FAMILY-89#LTR/ERV1	963977	1800
MER33#DNA/hAT-Charlie	952794	4829
MLT1K#LTR/ERVL-MaLR	951348	4430
(T)N#Simple_repeat	946053	34175
RND-1_FAMILY-24#LTR/ERVL-MaLR	941533	3731
RND-4_FAMILY-147#LTR/ERVL-MaLR	930032	3381
FUKDAM-1.120#LINE/L1	917600	1175
HERV16-INT#LTR/ERVL	910446	1748
L1MCB#LINE/L1	908940	1554
L3#LINE/CR1	907315	4597
RND-5_FAMILY-6130#DNA/hAT-Ac	903145	9411
RND-1_FAMILY-82#LINE/L1	898435	386
MER58B#DNA/hAT-Charlie	894369	4592
RND-5_FAMILY-2458#LTR/ERV1	893455	648
RND-3_FAMILY-128#LTR/ERV1	882004	2225
RND-5_FAMILY-36879#LINE/L1	867784	1656
(GT)N#Simple_repeat	862051	21990
MLT1H#LTR/ERVL-MaLR	859446	3437
(CA)N#Simple_repeat	859417	22251
RND-2_FAMILY-33#DNA/TcMar-Tigger	855200	5053
L1ME3B#LINE/L1	852036	2379
RND-1_FAMILY-90#LTR/ERVL-MaLR	848227	2696
RND-4_FAMILY-468#LINE/L1	836830	986
RND-5_FAMILY-2551#LINE/L1	836736	1289
RND-4_FAMILY-700#LTR/ERV1	835459	826
RND-1_FAMILY-89#LINE/L1	834729	6537
MER5A1#DNA/hAT-Charlie	829666	6919
L2C#LINE/L2	822347	6084
MLT1E2#LTR/ERVL-MaLR	815160	2416
RND-5_FAMILY-3009#LTR/ERV1	814544	1004
RND-5_FAMILY-9269#SINE/Alu	812832	6859
RND-5_FAMILY-5380#LTR/ERV1	811195	1930
RND-1_FAMILY-92#Unknown	797043	221
MER3#DNA/hAT-Charlie	791431	5392
RND-3_FAMILY-160#LTR/ERVL-MaLR	779139	3223
RND-5_FAMILY-1312#Unknown	767647	142
MLT2B1#LTR/ERVL	751327	2331
RND-3_FAMILY-339#LTR/ERVL-MaLR	751276	2379
L1M4A1#LINE/L1	735520	1667
MER5B#DNA/hAT-Charlie	731038	5797
RND-1_FAMILY-34#LTR/ERV1	726705	1169
MLT1F#LTR/ERVL-MaLR	724497	2144
RND-3_FAMILY-496#DNA/hAT-Charlie	718126	2030
RND-1_FAMILY-110#LINE/L1	717174	905
RND-2_FAMILY-106#DNA/TcMar-Tigger	713849	3561
RND-5_FAMILY-3243#DNA/TcMar-Mariner	704015	3449
RND-4_FAMILY-805#LTR/ERV1	670165	803
RND-2_FAMILY-46#SINE/ID	668774	10814
RND-5_FAMILY-2457#LTR/ERV1	667589	544
MER21B#LTR/ERVL	666729	1669
L1ME4C#LINE/L1	657055	2964
RND-1_FAMILY-19#LTR/ERV1	653770	2069
FUKDAM-1.134#LTR/ERV1	649335	1467
MLT1I#LTR/ERVL-MaLR	647542	3233
MLT2B4#LTR/ERVL	642730	2084
FUKDAM-1.180#DNA/TcMar-Tc1	635674	2523
LTR33#LTR/ERVL	634358	2524
RND-3_FAMILY-39#LINE/L1	629342	3455
RND-5_FAMILY-4254#SINE/Alu	628386	5865
LTR16C#LTR/ERVL	625159	2529
RND-5_FAMILY-78#LTR/ERVK	623201	529
MLT1F1#LTR/ERVL-MaLR	619480	2150
RND-1_FAMILY-35#DNA/TcMar-Tigger	618670	3541
RND-1_FAMILY-3#LTR/ERV1	616728	1167
RND-4_FAMILY-1833#LTR/ERV1	612880	1346
RND-1_FAMILY-54#LINE/L1	612119	5333
RND-4_FAMILY-2456#LTR/ERVL	611491	1685
L1MA10#LINE/L1	610649	2191
MLT2D#LTR/ERVL	608402	2230
L1M4A2#LINE/L1	604411	1214
RND-3_FAMILY-96#LTR/ERV1	601282	1656
L1MEI#LINE/L1	600297	2015
RND-1_FAMILY-29#LTR/ERVL-MaLR	592095	1276
RND-1_FAMILY-78#LINE/L1	591402	3250
TIGGER1#DNA/TcMar-Tigger	590983	1008
MLT2B2#LTR/ERVL	589634	1828
RND-1_FAMILY-109#DNA/hAT-Charlie	589573	3996
RND-5_FAMILY-1664#LTR/ERV1	589405	1145
RND-5_FAMILY-1777#LTR/ERVL-MaLR	587544	2371
RND-1_FAMILY-14#LINE/L1	586684	4653
MLT1L#LTR/ERVL-MaLR	585804	2943
RND-5_FAMILY-3354#LINE/L1	581280	1961
G-RICH#Low_complexity	572026	10317
RND-4_FAMILY-1362#LTR/ERV1	571195	880
TIGGER17A#DNA/TcMar-Tigger	560190	1471
RND-1_FAMILY-62#LTR/ERVL	555830	1691
(TC)N#Simple_repeat	554987	12089
RND-4_FAMILY-674#LTR/ERV1	548460	662
RND-5_FAMILY-12660#LTR/ERVL-MaLR	543635	3056
RND-2_FAMILY-8#LTR/ERVL-MaLR	539025	2312
MLT1E1A#LTR/ERVL-MaLR	528808	1650
RND-3_FAMILY-197#Unknown	525520	1190
HAL1ME#LINE/L1	516895	2134
RND-4_FAMILY-2319#LTR/ERVL-MaLR	512802	2374
RND-1_FAMILY-64#DNA/TcMar-Tigger	507736	3206
L1MEB#LINE/L1	507267	1216
RND-1_FAMILY-58#LTR/ERVL	503973	1587
L1MCC#LINE/L1	500024	1145
RND-2_FAMILY-104#LTR/ERV1	496615	1220
RND-4_FAMILY-428#DNA/TcMar-Tigger	490992	581
RND-1_FAMILY-52#LTR/ERVL-MaLR	488344	1031
RND-3_FAMILY-127#LTR/ERV1	485725	1509
RND-4_FAMILY-75#Unknown	481799	1327
RND-5_FAMILY-1315#LINE/L1	474220	212
MLT1G3#LTR/ERVL-MaLR	472941	1559
RND-5_FAMILY-2976#LTR/ERV1	469041	1122
RND-5_FAMILY-514#LTR/ERVK	465793	470
RND-5_FAMILY-180#LINE/L1	463214	3887
RND-4_FAMILY-5#Unknown	462696	842
RND-5_FAMILY-8113#DNA/TcMar-Tigger	462403	2788
RND-3_FAMILY-46#LTR/ERVK	460094	1001
RND-5_FAMILY-4845#LTR/ERVL-MaLR	459748	2420
RND-1_FAMILY-67#DNA/TcMar-Mariner	458993	1554
L1M3E#LINE/L1	456067	854
RND-5_FAMILY-997#LTR/ERVK	456054	436
RND-4_FAMILY-1632#LTR/ERV1	451915	662
CHARLIE5#DNA/hAT-Charlie	448676	2117
RND-4_FAMILY-633#SINE/ID	446978	7634
HAL1M8#LINE/L1	439388	1183
RND-5_FAMILY-18751#Unknown	439228	726
RND-5_FAMILY-5482#Unknown	438792	871
RND-4_FAMILY-1095#DNA/hAT-Charlie	438348	493
MLT1H2#LTR/ERVL-MaLR	436882	2153
RND-3_FAMILY-301#LTR/ERVL-MaLR	436169	2260
RND-5_FAMILY-4264#DNA/TcMar-Tigger	429071	1064
RND-5_FAMILY-4277#LINE/L1	426913	717
L1M3C#LINE/L1	424836	725
MLT1H1#LTR/ERVL-MaLR	421284	1572
RND-4_FAMILY-80#Satellite	419132	583
L1M2C#LINE/L1	417970	700
MLT1G1#LTR/ERVL-MaLR	417031	1407
RND-4_FAMILY-182#DNA/TcMar-Mariner	416380	1513
MER53#DNA/hAT-Blackjack	416273	3159
LTR16A#LTR/ERVL	416085	1607
RND-1_FAMILY-59#DNA/TcMar-Tigger	415322	2228
CHARLIE4A#DNA/hAT-Charlie	413487	1622
L1ME3F#LINE/L1	411029	1309
BLACKJACK#DNA/hAT-Blackjack	410746	886
RND-4_FAMILY-1252#LTR/ERVK	406218	314
CHARLIE7#DNA/hAT-Charlie	403067	1386
L1MEH#LINE/L1	402852	900
RND-5_FAMILY-974#LINE/L1	402241	3902
MLT1J2#LTR/ERVL-MaLR	401443	1895
L1ME3D#LINE/L1	400762	1063
RND-2_FAMILY-140#LINE/L1	400293	2069
RND-5_FAMILY-1466#LINE/L1	397145	1404
RND-5_FAMILY-5747#LTR/ERVL-MaLR	396028	1589
ARTHUR1#DNA/hAT-Tip100	395874	1268
RND-1_FAMILY-75#DNA/PiggyBac	392008	500
RND-4_FAMILY-9#LTR/ERV1	390866	920
RND-5_FAMILY-7602#LINE/L1	388133	4185
MLT1G#LTR/ERVL-MaLR	386401	1315
RND-5_FAMILY-16152#LTR/ERV1	385352	353
B4A#SINE/B4	383017	5164
MLT1J1#LTR/ERVL-MaLR	382584	2032
(A)N#Simple_repeat	382161	15876
RND-4_FAMILY-1430#LINE/L1	379775	778
RND-4_FAMILY-1317#LTR/ERV1	378360	533
RND-4_FAMILY-1191#LTR/ERV1	378005	350
RND-1_FAMILY-77#LINE/L1	374662	2595
RND-4_FAMILY-675#LTR/ERV1	373214	954
CHARLIE2B#DNA/hAT-Charlie	372038	1238
L1M6#LINE/L1	369928	1204
FUKDAM-6.3001#LTR/ERV1	369596	683
RND-5_FAMILY-6645#LTR/ERVL-MaLR	368812	669
FUKDAM-5.580_LTR#LTR/ERV1	367768	1066
RND-2_FAMILY-88#LTR/ERVL	366479	1094
MER20B#DNA/hAT-Charlie	365385	1439
RND-1_FAMILY-50#LTR/ERV1	364402	632
RND-5_FAMILY-1059#LTR/ERV1	364322	669
ZAPHOD#DNA/hAT-Tip100	362190	991
RND-1_FAMILY-87#Unknown	357523	984
HAL1B#LINE/L1	357291	1257
RND-4_FAMILY-1188#LTR/ERV1	354206	386
RND-5_FAMILY-2322#SINE/B4	353394	5337
RND-3_FAMILY-25#LTR/ERVL-MaLR	352216	2438
(CT)N#Simple_repeat	351259	7703
L4_A_MAM#LINE/RTE-X	349997	1568
RND-1_FAMILY-48#Unknown	349190	952
L1ME3E#LINE/L1	349103	1011
RND-5_FAMILY-2460#LTR/ERV1	348947	508
TIGGER5A_GLIRE#DNA/TcMar-Tigger	348277	1759
L1M7#LINE/L1	347694	914
MLT1E3#LTR/ERVL-MaLR	347490	1126
FUKDAM-1.200#LTR/ERVK	347219	903
CHARLIE1B#DNA/hAT-Charlie	345709	1452
RND-5_FAMILY-5456#SINE/Alu	343497	1231
RND-3_FAMILY-323#DNA/PiggyBac	343241	495
RND-5_FAMILY-6050#LTR/ERV1	343087	983
TIGGER13A#DNA/TcMar-Tigger	342379	1187
MER103C#DNA/hAT-Charlie	339995	2376
RND-4_FAMILY-448#DNA/hAT-Charlie	338225	1310
RND-4_FAMILY-759#Unknown	337915	933
RND-5_FAMILY-198#LTR/ERV1	337487	449
RND-4_FAMILY-2493#Unknown	336747	619
RND-5_FAMILY-3964#LTR/ERV1	334002	290
CHARLIE2A#DNA/hAT-Charlie	333790	1094
LTR40A#LTR/ERVL	330740	1032
RND-5_FAMILY-22641#SINE/ID	330590	4514
RND-3_FAMILY-212#DNA/TcMar-Tigger	330559	646
RND-1_FAMILY-25#DNA/PiggyBac	329415	563
RND-1_FAMILY-66#LTR/ERVL-MaLR	328300	1495
RND-4_FAMILY-810#Unknown	326826	1237
RND-5_FAMILY-13881#LTR/ERV1	325352	563
RND-5_FAMILY-8387#LTR/ERV1	324866	301
RND-4_FAMILY-2631#LINE/L1	323841	5236
RND-5_FAMILY-8472#LTR/ERV1	322717	520
L1MDB#LINE/L1	321420	648
RND-4_FAMILY-1618#LINE/L1	317999	485
RND-1_FAMILY-129#LINE/L1	317487	2024
RND-5_FAMILY-6080#LINE/L1	316830	326
LTR16#LTR/ERVL	316173	1209
RND-4_FAMILY-667#DNA/hAT-Charlie	315328	1993
(AG)N#Simple_repeat	310655	7857
MIR1_AMN#SINE/MIR	310087	3272
FUKDAM-4.2424#DNA/TcMar-Tigger	309405	1376
RND-5_FAMILY-6763#LTR/ERVK	309095	223
RND-4_FAMILY-508#LTR/ERV1	308907	1003
MER68#LTR/ERVL	307942	841
FUKDAM-1.237#LTR/ERVK	306407	234
MER74A#LTR/ERVL	305946	882
MER45B#DNA/hAT-Tip100	305306	834
MLT2C1#LTR/ERVL	303146	1206
RND-4_FAMILY-578#LTR/ERV1	302396	133
(GA)N#Simple_repeat	298788	7007
RND-3_FAMILY-304#DNA/TcMar-Tigger	298465	706
RND-5_FAMILY-740#LTR/ERVK	297101	569
CHARLIE1#DNA/hAT-Charlie	296774	960
RND-1_FAMILY-57#Unknown	294973	741
RND-5_FAMILY-2293#DNA/TcMar-Tigger	294379	2080
RND-3_FAMILY-94#LTR/ERV1	294148	831
RND-4_FAMILY-1302#LTR/ERV1	294087	686
L1ME3C#LINE/L1	291375	897
RND-5_FAMILY-12996#LTR/ERV1	289704	505
MER113#DNA/hAT-Charlie	287598	1318
MER67C#LTR/ERV1	287508	820
RND-5_FAMILY-1747#LINE/L1	287245	806
RND-1_FAMILY-53#LTR/ERVL-MaLR	287042	509
RND-4_FAMILY-106#LTR/ERVL-MaLR	286825	1155
RND-5_FAMILY-3963#LTR/ERV1	286593	291
RND-5_FAMILY-5540#LINE/L1	286265	2515
LTR37-INT#LTR/ERV1	284868	640
RND-3_FAMILY-213#DNA/TcMar-Tigger	283640	939
RND-5_FAMILY-9594#LTR/ERVK	276473	369
RND-4_FAMILY-1694#DNA/PiggyBac	273919	393
FUKDAM-6.1131#LTR/ERVK	273204	393
RND-4_FAMILY-90#LTR	269947	978
RND-1_FAMILY-71#Unknown	269892	638
ARTHUR1B#DNA/hAT-Tip100	268183	1001
FUKDAM-5.1030_INT#LTR/ERVK	268076	130
RND-4_FAMILY-127#Unknown	267709	378
RND-5_FAMILY-591#SINE/ID	266513	4565
CHARLIE8#DNA/hAT-Charlie	265424	1254
RND-3_FAMILY-116#LTR/ERV1	264799	689
L1M8#LINE/L1	262876	657
RND-3_FAMILY-888#LTR/ERV1	261267	1064
MER31A#LTR/ERV1	260888	840
RND-5_FAMILY-2054#LTR/ERV1	260190	537
RND-1_FAMILY-42#LTR/ERVL-MaLR	259582	457
RND-5_FAMILY-1330#LTR/ERV1	259466	527
RND-5_FAMILY-2684#LINE/L1	259325	642
RND-5_FAMILY-5691#LINE/L1	258169	1067
RND-5_FAMILY-2689#LTR/ERVL	255833	397
HERVL40-INT#LTR/ERVL	255063	520
RND-5_FAMILY-4024#Unknown	254637	595
RND-4_FAMILY-539#LTR/ERV1	254065	539
L1M3B#LINE/L1	251765	412
CHESHIRE#DNA/hAT-Charlie	250831	617
MER77B#LTR/ERVL	250297	747
LTR16A1#LTR/ERVL	250192	1036
RND-5_FAMILY-8538#DNA/PiggyBac	250187	405
MER89#LTR/ERV1	248153	766
RND-1_FAMILY-45#LTR/ERV1	245916	526
RND-5_FAMILY-14079#DNA/TcMar-Tc2	244917	593
MLT2B5#LTR/ERVL	244699	784
RND-5_FAMILY-1880#LTR/ERV1	244652	677
MER46C#DNA/TcMar-Tigger	244339	1201
RND-1_FAMILY-23#DNA/TcMar-Tigger	244072	294
FUKDAM-6.423#LTR/ERVK	243253	360
MER34#LTR/ERV1	241436	917
MLT-INT#LTR/ERVL-MaLR	240478	595
FUKDAM-1.177#LTR/ERV1	236911	399
LTR37A#LTR/ERV1	236398	1028
RND-5_FAMILY-11656#LTR/ERV1	235762	562
L4_C_MAM#LINE/RTE-X	235325	1189
RND-4_FAMILY-1642#Unknown	234282	498
RND-1_FAMILY-37#LTR/ERV1	233602	409
RND-5_FAMILY-197#LTR/ERV1	233119	230
MLT2F#LTR/ERVL	231951	789
RND-3_FAMILY-1036#Unknown	231451	659
MER77#LTR/ERVL	231412	685
RND-5_FAMILY-4028#LTR/ERVL-MaLR	230119	1337
RND-3_FAMILY-102#LTR/ERVK	229931	636
MER31B#LTR/ERV1	229275	804
L1ME5#LINE/L1	227688	742
RND-5_FAMILY-543#LINE/L1	227213	1016
RND-4_FAMILY-2947#LTR/ERV1	227089	833
RND-4_FAMILY-233#LTR/ERV1	227066	808
RND-4_FAMILY-2704#DNA/hAT-Charlie	226686	798
RND-3_FAMILY-277#DNA/hAT-Charlie	226458	2068
RND-5_FAMILY-1892#LTR/ERV1	225950	606
MER63D#DNA/hAT-Tip100	225660	1183
RND-5_FAMILY-5146#SINE/Alu	225422	1602
MER34A#LTR/ERV1	225409	833
MER92-INT#LTR/ERV1	225384	434
RND-4_FAMILY-2433#LTR/ERV1	225257	479
RND-5_FAMILY-1974#LTR/ERV1	224518	240
RND-4_FAMILY-530#DNA/TcMar-Tc2	224272	576
RND-4_FAMILY-550#LTR/ERV1	223606	645
RND-5_FAMILY-3245#LTR/ERVK	222538	324
LTR50#LTR/ERVL	222386	896
RND-4_FAMILY-1921#DNA/PiggyBac	221308	297
MER45A#DNA/hAT-Tip100	220621	1722
LTR78#LTR/ERV1	220337	889
MTE-INT#LTR/ERVL-MaLR	219703	808
RND-4_FAMILY-303#DNA/TcMar-Tigger	218487	1087
RND-4_FAMILY-1130#Unknown	217986	111
MER63B#DNA/hAT-Tip100	217801	1197
RND-4_FAMILY-2263#DNA/TcMar-Tigger	217709	505
RND-1_FAMILY-17#LTR/ERV1	217644	308
L1MEJ#LINE/L1	217449	637
MER67D#LTR/ERV1	217442	728
RND-1_FAMILY-132#LTR/ERVK	216916	190
RND-5_FAMILY-17846#LTR/ERVK	216584	101
MER31-INT#LTR/ERV1	215949	396
RND-2_FAMILY-7#LTR/ERV1	214412	584
RND-4_FAMILY-1281#DNA/TcMar-Tigger	213963	1587
MLT2C2#LTR/ERVL	213892	871
RND-1_FAMILY-91#Unknown	213586	512
RND-5_FAMILY-13029#LTR/ERV1	213275	607
L1M3D#LINE/L1	212447	447
RND-5_FAMILY-17074#LTR/ERV1	212254	259
L2D2#LINE/L2	211490	1871
RND-5_FAMILY-794#LTR/ERV1	210943	874
FUKDAM-1.189#LTR	210545	504
LTR40B#LTR/ERVL	210352	758
RND-1_FAMILY-122#LTR/ERV1	209537	248
MER115#DNA/hAT-Tip100	208819	769
RND-2_FAMILY-34#DNA/PiggyBac	208761	1672
MER63C#DNA/hAT-Tip100	205837	606
RND-4_FAMILY-770#Unknown	205175	594
RND-1_FAMILY-88#LTR/ERVK	204525	161
LTR33A#LTR/ERVL	204131	859
RND-4_FAMILY-1660#Unknown	203946	439
RND-4_FAMILY-1643#SINE/U	203645	963
RND-5_FAMILY-3184#LTR/ERVK	203586	231
MLT1E1#LTR/ERVL-MaLR	203134	709
MLT1N2#LTR/ERVL-MaLR	202572	1292
RND-4_FAMILY-290#LTR/ERVL-MaLR	201939	1230
TIGGER6A#DNA/TcMar-Tigger	200733	445
MLT1E#LTR/ERVL-MaLR	199277	633
MER63A#DNA/hAT-Tip100	199261	1240
RND-3_FAMILY-183#LINE/L1	199089	1653
LTR67B#LTR/ERVL	196904	1059
RND-5_FAMILY-1216#LTR/ERV1	196584	295
RND-5_FAMILY-4260#SINE/Alu	196130	1202
LTR37B#LTR/ERV1	195667	852
RND-5_FAMILY-5547#LTR/ERV1	195107	509
TIGGER15A#DNA/TcMar-Tigger	195105	1090
(TTTC)N#Simple_repeat	195054	3329
RND-5_FAMILY-2099#LTR/ERV1	194978	757
LTR16A2#LTR/ERVL	193780	797
RND-1_FAMILY-20#LINE/L1	192460	428
RND-1_FAMILY-137#DNA/PiggyBac	192076	287
RND-5_FAMILY-397#Unknown	191952	384
RND-1_FAMILY-69#LTR/ERV1	191906	610
RND-5_FAMILY-429#LTR/ERVK	190973	365
RND-5_FAMILY-3879#LTR/ERV1	190725	466
RND-5_FAMILY-3917#Unknown	189917	201
RND-1_FAMILY-73#LTR/ERVL	188909	577
RND-5_FAMILY-435#DNA/PiggyBac	187351	637
RND-5_FAMILY-4684#LTR/ERVK	186894	407
EUTHAT-2#DNA/hAT-Ac	186866	502
RND-1_FAMILY-63#LTR/ERVK	186522	281
RND-1_FAMILY-115#Unknown	185798	464
RND-1_FAMILY-106#LTR/ERVK	184895	400
RND-4_FAMILY-2757#LTR/ERVL-MaLR	184269	558
RND-5_FAMILY-4326#LINE/L1	184019	74
MER74B#LTR/ERVL	183411	581
MER112#DNA/hAT-Charlie	183395	1229
RND-1_FAMILY-112#LTR/ERV1	183056	560
RND-5_FAMILY-2966#LTR/ERV1	182426	372
LTR16E1#LTR/ERVL	182417	833
LTR41#LTR/ERVL	181268	587
RND-5_FAMILY-4331#Unknown	179969	413
MER119#DNA/hAT-Charlie	179685	597
RND-5_FAMILY-1852#LTR/ERV1	179400	570
LTR16B2#LTR/ERVL	178861	640
RND-1_FAMILY-38#LTR/ERV1	177065	129
RND-3_FAMILY-67#DNA/TcMar-Tigger	176074	973
RND-1_FAMILY-97#LINE/L1	175318	768
RND-5_FAMILY-4499#LTR/ERV1	174329	382
RND-5_FAMILY-5376#LTR/ERV1	174219	451
MER102A#DNA/hAT-Charlie	174120	1121
FUKDAM-5.580_INT#LTR/ERV1	173318	167
RND-5_FAMILY-4116#LTR/ERV1	172811	477
RND-5_FAMILY-8598#LTR/ERV1	172730	337
RND-4_FAMILY-3676#LTR/ERV1	172573	493
RND-4_FAMILY-3046#Unknown	172562	377
RND-1_FAMILY-68#LTR/ERVK	172061	448
RND-3_FAMILY-294#LTR/ERV1	169658	727
RND-1_FAMILY-43#LTR/ERVK	169566	629
MER96B#DNA/hAT-Tip100	169433	1026
RND-5_FAMILY-5867#LINE/L1	168950	492
RND-4_FAMILY-3995#LTR/ERVL	168736	619
L1MA5A#LINE/L1	168521	364
RND-5_FAMILY-318#LTR/ERVK	168393	257
RND-5_FAMILY-825#Satellite	168306	689
CHARLIE10#DNA/hAT-Charlie	167958	513
MARNA#DNA/TcMar-Mariner	167723	953
RND-1_FAMILY-117#DNA/TcMar-Tigger	167472	448
L1M3DE#LINE/L1	166690	239
MLT1J-INT#LTR/ERVL-MaLR	166560	595
RND-4_FAMILY-4179#LTR/ERVK	165674	455
RND-4_FAMILY-528#LINE/L1	165576	1011
MER57C2#LTR/ERV1	164379	685
RND-4_FAMILY-338#LTR/ERVL	163577	435
L1MA4A#LINE/L1	163554	442
RND-4_FAMILY-7#Unknown	162993	320
RND-4_FAMILY-3228#LTR/ERV1	162836	625
RND-4_FAMILY-412#LTR/ERV1	162319	413
RND-4_FAMILY-537#DNA/MULE-MuDR	162065	673
RND-5_FAMILY-3015#LTR/ERV1	161827	371
RND-4_FAMILY-387#LTR/ERV1	161515	226
KANGA2_A#DNA/TcMar-Tc2	160618	594
LTR33A_V#LTR/ERVL	160518	635
RND-4_FAMILY-553#LINE/L1	159785	634
RND-5_FAMILY-756#DNA/hAT-Charlie	159433	341
RND-5_FAMILY-1879#LTR/ERV1	159061	346
MER90#LTR/ERV1	158884	494
RND-4_FAMILY-107#LTR/ERVL-MaLR	158871	950
LTR16B1#LTR/ERVL	158415	552
RND-5_FAMILY-5954#LTR/ERVK	158283	252
FUKDAM-1.236#LTR/ERVK	157729	68
LTR16E2#LTR/ERVL	157198	594
RND-1_FAMILY-36#LTR/ERV1	155597	245
MER90A#LTR/ERV1	155137	489
L4_B_MAM#LINE/RTE-X	154580	829
FUKDAM-1.238_INT#LTR/ERVK	154152	118
RND-4_FAMILY-794#LINE/L1	153769	340
RND-4_FAMILY-1513#DNA/TcMar-Tigger	153408	970
CHARLIE25#DNA/hAT-Charlie	153320	390
RND-1_FAMILY-11#LTR/ERV1	152617	256
RND-5_FAMILY-1178#LTR/ERVL-MaLR	152603	681
RND-1_FAMILY-105#Unknown	152594	399
RND-4_FAMILY-1329#LTR/ERV1	152342	263
RND-5_FAMILY-12116#LTR/ERVK	150639	98
RND-4_FAMILY-2691#LTR/ERV1	150378	782
FORDPREFECT#DNA/hAT-Tip100	149951	299
RND-1_FAMILY-125#DNA/TcMar-Tigger	149670	816
MAMREP605#LTR	149592	775
RND-1_FAMILY-93#DNA/TcMar-Mariner	148756	714
RND-5_FAMILY-2687#LTR/ERVL	148429	280
MAMGYPSY2-I#LTR/Gypsy	148153	591
MAMREP1151#LTR	148081	502
RND-4_FAMILY-68#LINE/L1	147353	404
TIGGER9B#DNA/TcMar-Tigger	147210	463
RND-5_FAMILY-410#Unknown	146157	356
RND-4_FAMILY-908#DNA/TcMar-Tigger	145879	1496
TIGGER18A#DNA/TcMar-Tigger	145819	489
RND-1_FAMILY-70#Unknown	145091	451
RND-4_FAMILY-1899#LTR/ERVK	143815	210
RND-4_FAMILY-1863#LTR/ERVK	143497	191
MER58C#DNA/hAT-Charlie	142757	1108
RND-5_FAMILY-1821#DNA/TcMar-Tigger	142392	689
RND-1_FAMILY-47#Unknown	142188	369
RND-5_FAMILY-2507#LTR/ERV1	141771	496
RND-5_FAMILY-1314#Unknown	141332	142
MLT2B3#LTR/ERVL	141070	452
LTR82A#LTR/ERVL	141040	448
MER102B#DNA/hAT-Charlie	140957	804
RND-4_FAMILY-313#LTR/ERVL	140769	321
RND-5_FAMILY-13110#LTR/ERV1	139010	221
RND-3_FAMILY-552#DNA/PiggyBac	138865	261
RND-5_FAMILY-8800#LINE/L1	138491	474
RND-5_FAMILY-5144#LTR/ERVK	138126	271
RND-5_FAMILY-6075#LTR/ERV1	137264	464
RND-3_FAMILY-361#LTR/ERVK	137048	358
RND-3_FAMILY-177#Unknown	135418	374
L1M2A#LINE/L1	135075	215
RND-5_FAMILY-4367#DNA/TcMar-Tigger	135040	468
FUKDAM-5.129#LTR/ERV1	134702	208
RND-4_FAMILY-1832#Unknown	134183	349
(TTTA)N#Simple_repeat	134118	3602
MER54A#LTR/ERVL	133253	321
(TCC)N#Simple_repeat	133209	2196
RND-5_FAMILY-431#LTR/ERVK	133189	208
RND-5_FAMILY-3966#LTR/ERV1	132648	598
RND-4_FAMILY-1639#LTR/ERVK	132222	287
RND-5_FAMILY-11893#LTR/ERVL-MaLR	132004	132
RND-5_FAMILY-475#LTR/ERV1	131522	338
L2D#LINE/L2	131471	1121
MER21-INT#LTR/ERVL	130758	266
(AAT)N#Simple_repeat	130069	3296
L1M3A#LINE/L1	129772	204
ZAPHOD3#DNA/hAT-Tip100	129466	541
MER94#DNA/hAT-Blackjack	129232	1273
RND-4_FAMILY-1433#Unknown	128883	452
LX7#LINE/L1	128548	234
RND-1_FAMILY-123#LTR/ERV1	127618	157
RND-3_FAMILY-63#LTR/ERVL-MaLR	127155	818
RND-5_FAMILY-2227#DNA/TcMar-Tigger	126911	935
L3B#LINE/CR1	126205	792
LTR79#LTR/ERVL	126191	695
RND-4_FAMILY-1626#LTR/ERV1	126114	312
RND-1_FAMILY-126#LINE/L1	126090	305
MER34A1#LTR/ERV1	125828	436
RND-4_FAMILY-1689#LTR/ERV1	125757	310
RND-5_FAMILY-18167#LTR/ERV1	125523	442
RND-4_FAMILY-444#Unknown	124933	833
RND-5_FAMILY-3097#LTR/ERV1	124809	646
RND-5_FAMILY-7803#LTR/ERV1	124777	296
RND-4_FAMILY-3532#LINE/L1	124134	247
RND-5_FAMILY-5036#DNA/hAT-Charlie	124081	145
RND-1_FAMILY-118#LTR/ERV1	123955	457
RND-4_FAMILY-755#LTR/ERV1	123080	442
RND-5_FAMILY-1991#LTR/ERV1	122845	386
MER45C#DNA/hAT-Tip100	121896	456
RND-4_FAMILY-665#LTR/ERV1	121871	334
(TTCC)N#Simple_repeat	121632	1946
MER76#LTR/ERVL	121290	337
ERV3-16A3_LTR#LTR/ERVL	120765	493
RND-5_FAMILY-3244#LTR/ERV1	120529	258
RND-4_FAMILY-132#DNA/TcMar-Tigger	120318	177
LOOPER#DNA/PiggyBac	120007	270
FUKDAM-6.3661#LTR/ERV1	119985	310
MER34B#LTR/ERV1	119338	345
LTR40C#LTR/ERVL	119097	427
RND-5_FAMILY-11528#LTR/ERV1	118357	494
LTR52#LTR/ERVL	118266	454
RND-5_FAMILY-5374#LTR/ERV1	118103	249
(CTC)N#Simple_repeat	117687	1950
RND-1_FAMILY-83#LTR/ERVL-MaLR	117518	516
RND-5_FAMILY-7111#LTR/ERV1	117474	131
MLT1O#LTR/ERVL-MaLR	117165	801
RND-5_FAMILY-320#LTR/ERVK	117068	198
ARTHUR2#DNA/hAT-Tip100	117038	449
CHARLIE18A#DNA/hAT-Charlie	116095	717
RND-4_FAMILY-3176#LTR/ERV1	115804	305
CHARLIE4Z#DNA/hAT-Charlie	115394	1081
MER34C_V#LTR/ERV1	115288	448
CHARLIE15B#DNA/hAT-Charlie	115057	566
RND-5_FAMILY-1904#Unknown	114920	265
RND-5_FAMILY-7605#Unknown	114917	384
RND-4_FAMILY-1334#LINE/L1	114803	685
MER89-INT#LTR/ERV1	114446	203
RND-4_FAMILY-4591#LTR	113921	339
MER5C#DNA/hAT-Charlie	113275	618
MER121#DNA/hAT	113215	602
RND-4_FAMILY-1680#LTR/ERV1	112852	389
MER70A#LTR/ERVL	112754	329
RND-2_FAMILY-74#SINE/ID	112722	1566
LX6#LINE/L1	112625	177
(CTTT)N#Simple_repeat	112500	1790
RND-5_FAMILY-2988#LTR/ERV1	112300	209
MER92B#LTR/ERV1	111844	347
MER34B-INT#LTR/ERV1	111390	350
RND-4_FAMILY-941#Simple_repeat	111315	1067
MAMREP434#DNA/TcMar-Tigger	111031	633
RND-5_FAMILY-69#DNA/Zisupton	110883	161
LTR16B#LTR/ERVL	109916	390
LTR82B#LTR/ERVL	109827	420
RND-1_FAMILY-96#LTR/ERVK	109781	408
CHARLIE24#DNA/hAT-Charlie	109569	465
RND-1_FAMILY-56#Unknown	109172	312
RND-4_FAMILY-3650#LTR/ERV1	109119	313
(TTTG)N#Simple_repeat	108961	3455
RND-5_FAMILY-430#LTR/ERVK	108023	166
MAMREP137#DNA/TcMar-Tigger	107790	572
LX8#LINE/L1	107496	235
LTR41B#LTR/ERVL	107273	416
MER117#DNA/hAT-Charlie	107261	875
RND-5_FAMILY-3310#LTR/ERV1	107242	226
LTR78B#LTR/ERV1	106839	541
RND-2_FAMILY-130#SINE/U	106768	2514
RND-4_FAMILY-70#LTR/ERV1	106082	353
RND-5_FAMILY-5377#LTR/ERV1	105682	252
MLT1H-INT#LTR/ERVL-MaLR	105348	324
RND-5_FAMILY-1574#DNA/TcMar-Tigger	105283	619
CHARLIE4#DNA/hAT-Charlie	105194	505
RND-1_FAMILY-131#DNA/TcMar-Tc2	105153	648
RND-4_FAMILY-40#LTR/ERV1	104744	386
RND-5_FAMILY-12304#SINE/Alu	104105	1265
FUKDAM-1.194#LTR/ERVK	104101	271
RND-1_FAMILY-133#LTR/ERVK	103915	285
MER57D#LTR/ERV1	103873	398
(AAAT)N#Simple_repeat	103696	2981
(AAC)N#Simple_repeat	103009	3352
L1MEG2#LINE/L1	102993	283
RND-5_FAMILY-5816#DNA/PiggyBac	102495	956
RND-5_FAMILY-17407#LTR/ERV1	102484	213
RND-5_FAMILY-6202#Unknown	102401	335
RND-1_FAMILY-41#DNA/TcMar-Tigger	102208	668
RND-5_FAMILY-10414#SINE/ID	102208	1735
RND-5_FAMILY-7473#Unknown	101866	137
(TCTT)N#Simple_repeat	101810	1685
L1MEG1#LINE/L1	101329	294
RND-5_FAMILY-2741#LTR/ERVK	101143	142
MER104#DNA/TcMar-Tc2	100425	757
RND-4_FAMILY-1101#Unknown	100278	322
RND-5_FAMILY-2942#LTR/ERV1	99876	329
MER102C#DNA/hAT-Charlie	99555	615
RND-5_FAMILY-4278#LTR/ERV1	99248	112
MER45R#DNA/hAT-Tip100	98535	352
LTR53#LTR/ERVL	98314	288
(TTTTG)N#Simple_repeat	98008	2914
MER81#DNA/hAT-Blackjack	97865	1059
CHARLIE29B#DNA/hAT-Charlie	97644	485
RND-1_FAMILY-32#LTR/ERV1	97406	297
RND-5_FAMILY-4661#DNA/TcMar-Tigger	97178	290
(TTA)N#Simple_repeat	97107	2530
RND-5_FAMILY-1443#LTR/ERV1	96909	568
FUKDAM-1.207#LTR/ERVK	96704	262
LTR33C#LTR/ERVL	96512	412
HAT-1_MAM#DNA/hAT-Tag1	96501	423
RND-5_FAMILY-1056#LTR/ERV1	96448	59
RND-5_FAMILY-10482#LTR/ERV1	96414	207
KANGA1#DNA/TcMar-Tc2	96071	373
CHARLIE21A#DNA/hAT-Charlie	95334	272
TIGGER2B#DNA/TcMar-Tigger	95332	252
RND-5_FAMILY-9089#LTR/ERV1	94792	298
RND-1_FAMILY-46#Unknown	94333	297
RND-4_FAMILY-686#LTR/ERV1	94309	512
CHARLIE16#DNA/hAT-Charlie	94253	391
RND-5_FAMILY-3164#Unknown	94249	750
RND-5_FAMILY-5620#LINE/L1	93996	160
L1PB4#LINE/L1	93907	187
CHARLIE29A#DNA/hAT-Charlie	93312	343
RND-5_FAMILY-5384#LTR/ERV1	93257	288
RND-1_FAMILY-72#LTR/ERVK	93127	227
RND-3_FAMILY-51#DNA/PiggyBac	93122	505
LTR53-INT#LTR/ERVL	93049	147
RND-1_FAMILY-108#DNA/PiggyBac	93049	491
RND-5_FAMILY-1170#LTR/ERV1	92990	246
RND-4_FAMILY-2063#DNA/hAT-Charlie	92357	771
(TTG)N#Simple_repeat	92334	3003
KANGA1A#DNA/TcMar-Tc2	92040	341
MER57-INT#LTR/ERV1	91536	479
(AAAC)N#Simple_repeat	91360	3216
ORSL#DNA/hAT-Tip100	91282	564
CHARLIE12_RODENT#DNA/hAT-Charlie	90852	247
RND-4_FAMILY-340#LTR/ERV1	90839	272
(ATT)N#Simple_repeat	89916	2310
CR1_MAM#LINE/CR1	89628	439
RND-5_FAMILY-490#LTR/ERVL-MaLR	89579	406
LX8B#LINE/L1	89400	173
MAMRTE1#LINE/RTE-BovB	89393	461
RND-5_FAMILY-3867#LTR/ERV1	89207	393
L1MEA#LINE/L1	89152	222
MER67B#LTR/ERV1	88881	291
RND-4_FAMILY-920#DNA/TcMar-Tigger	88644	411
RND-4_FAMILY-2494#SINE/5S	87961	958
LTR55#LTR/ERVL	87746	253
(AAAG)N#Simple_repeat	87472	1646
RND-5_FAMILY-1326#LTR/ERV1	87428	252
RND-1_FAMILY-103#DNA/TcMar-Tigger	87390	109
RND-1_FAMILY-111#DNA/TcMar-Tigger	86564	330
RND-5_FAMILY-3304#LTR/ERVK	86559	164
(AAAAC)N#Simple_repeat	86485	2766
RND-5_FAMILY-1564#LTR/ERVL	86362	259
RND-5_FAMILY-1856#Unknown	86269	342
TIGGER9A#DNA/TcMar-Tigger	86026	384
RND-5_FAMILY-4528#SINE/ID	85932	356
RND-5_FAMILY-2734#LTR/ERVL-MaLR	85759	492
RND-5_FAMILY-727#LTR	85662	203
(CCT)N#Simple_repeat	85650	1612
RND-5_FAMILY-1308#LTR/ERV1	85593	269
PLAT_L3#LINE/CR1	85441	484
FUKDAM-1.208#LTR/ERVK	85129	252
RND-4_FAMILY-1619#Unknown	84422	255
MLT1F-INT#LTR/ERVL-MaLR	84378	232
MER110-INT#LTR/ERV1	84162	203
RND-5_FAMILY-799#LTR/ERV1	83993	266
MER70B#LTR/ERVL	83974	269
RND-4_FAMILY-2797#LTR/ERV1	83900	231
LX9#LINE/L1	83555	196
LTR33B#LTR/ERVL	83540	415
LTR87#LTR/ERVL	82837	271
LTR41C#LTR/ERVL	82735	391
RND-4_FAMILY-66#SINE/ID	82577	1433
RND-4_FAMILY-2051#Unknown	82485	227
KANGA1C#DNA/TcMar-Tc2	82098	429
MER113A#DNA/hAT-Charlie	81719	537
RND-5_FAMILY-6271#LTR/ERVK	81700	158
RND-5_FAMILY-390#Unknown	81345	97
RND-4_FAMILY-1008#LINE/L1	81121	284
RND-5_FAMILY-3318#LTR/ERV1	81058	241
RND-4_FAMILY-606#Unknown	80929	346
RND-5_FAMILY-2745#LTR/ERV1	80877	245
LTR91A#LTR	80454	434
LTR102_MAM#LTR/ERVL	80275	255
(TTC)N#Simple_repeat	80253	1161
TIGGER17B#DNA/TcMar-Tigger	79740	295
(TAA)N#Simple_repeat	79719	2135
RND-5_FAMILY-7328#LTR/ERV1	79664	275
PB1D9#SINE/Alu	79545	875
RND-3_FAMILY-260#LTR/ERV1	79468	261
MER68B#LTR/ERVL	79343	252
RND-3_FAMILY-52#LTR/ERV1	79176	261
MLT1-INT#LTR/ERVL-MaLR	78894	248
RND-5_FAMILY-15926#LTR/ERV1	78796	102
RND-5_FAMILY-9007#LTR/ERV1	78714	243
RND-5_FAMILY-976#LTR/ERV1	78448	174
TIGGER20A#DNA/TcMar-Tigger	78443	337
CHARLIE19A#DNA/hAT-Charlie	78382	466
RND-5_FAMILY-4398#LTR/ERVK	77979	207
RND-5_FAMILY-10724#Unknown	77963	91
TIGGER16A#DNA/TcMar-Tigger	77948	461
(TAT)N#Simple_repeat	77796	1970
MER57E1#LTR/ERV1	77575	319
RND-4_FAMILY-3091#Unknown	77575	228
RND-5_FAMILY-27206#LTR	77571	289
CHARLIE6#DNA/hAT-Charlie	77554	150
(CCTT)N#Simple_repeat	77334	1259
RND-4_FAMILY-1053#DNA/PiggyBac	77271	526
RND-2_FAMILY-65#LINE/L1	77089	691
RND-1_FAMILY-21#LINE/L1	77024	68
(TTCT)N#Simple_repeat	76838	1407
(CTTC)N#Simple_repeat	76760	1286
ORSL-2B#DNA/hAT-Tip100	76714	322
(ATAT)N#Simple_repeat	76056	1303
(ATAG)N#Simple_repeat	75430	1611
HERVL74-INT#LTR/ERVL	75359	158
MAMREP1527#LTR	75034	322
RND-1_FAMILY-134#Unknown	75028	275
(ATTT)N#Simple_repeat	75015	1971
(TATC)N#Simple_repeat	74617	1575
RND-5_FAMILY-6759#LTR/ERVK	74595	93
RND-4_FAMILY-384#LTR	74532	270
MAMREP605B#LTR	74234	473
LTR16D#LTR/ERVL	74214	349
RND-5_FAMILY-12736#LTR/ERV1	74113	152
RND-4_FAMILY-2090#LTR/ERV1	74068	234
RND-4_FAMILY-34#Unknown	73427	396
(AATA)N#Simple_repeat	73386	1930
RND-5_FAMILY-4259#SINE/Alu	72877	532
(TCTC)N#Simple_repeat	72650	1064
CHARLIE13A#DNA/hAT-Charlie	72499	219
RND-5_FAMILY-7398#LTR/ERVK	72425	116
MER67A#LTR/ERV1	72076	256
RND-5_FAMILY-10510#LINE/L1	71777	307
MER110#LTR/ERV1	71717	290
CHARLIE20A#DNA/hAT-Charlie	70852	268
MER110A#LTR/ERV1	70692	295
RND-4_FAMILY-84#LTR/ERV1	70379	49
RND-5_FAMILY-13254#Unknown	70302	109
TIGGER8#DNA/TcMar-Tigger	69740	285
RND-1_FAMILY-81#DNA/TcMar-Tigger	69556	379
MER106B#DNA/hAT-Charlie	69453	443
MER65-INT#LTR/ERV1	69252	248
RND-1_FAMILY-44#DNA/PiggyBac	69239	96
RND-4_FAMILY-1469#Unknown	69139	238
RND-5_FAMILY-20413#Unknown	68968	61
CHARLIE17B#DNA/hAT-Charlie	68919	252
KANGA11A#DNA/TcMar-Tc2	68786	302
TIGGER10#DNA/TcMar-Tigger	68427	345
(TCCT)N#Simple_repeat	68360	1127
RND-4_FAMILY-354#LTR/ERV1	67677	210
RND-5_FAMILY-16489#Unknown	67589	347
RND-5_FAMILY-4885#LTR/ERV1	67084	107
RND-5_FAMILY-19464#LTR/ERV1	66994	256
RND-4_FAMILY-1756#LTR/ERV1	66990	237
RND-5_FAMILY-6431#LTR/ERV1	66905	262
RND-4_FAMILY-2980#LTR/ERV1	66897	254
RND-4_FAMILY-1129#LINE/L1-Tx1	66894	51
MAMREP4096#DNA/hAT-Tip100	66863	361
(CTCC)N#Simple_repeat	66586	1321
RND-5_FAMILY-5234#LTR/ERV1	66265	190
EUTR10#LTR/ERVL	66151	297
RND-5_FAMILY-4621#Unknown	66132	93
RND-1_FAMILY-22#DNA/TcMar-Tigger	65960	95
ZAPHOD2#DNA/hAT-Tip100	65891	247
MER52-INT#LTR/ERV1	65856	168
RND-5_FAMILY-2451#LTR/ERVL	65795	229
L1M#LINE/L1	65046	630
RND-5_FAMILY-1672#LTR/ERV1	65034	234
(TCCC)N#Simple_repeat	64928	1251
LTR106_MAM#LTR	64505	219
LTR101_MAM#LTR/ERVL	64091	249
LTR85A#LTR/Gypsy	64028	399
RND-5_FAMILY-1824#DNA/hAT-Charlie	64011	186
RND-5_FAMILY-3454#SINE/Alu	63947	933
RND-5_FAMILY-3723#Unknown	63917	314
MER73#LTR/ERVL	63909	157
LTR84B#LTR/ERVL	63676	280
MER58D#DNA/hAT-Charlie	63338	429
TIGGER19A#DNA/TcMar-Tigger	63247	433
(TATT)N#Simple_repeat	63219	1709
RND-1_FAMILY-128#DNA/TcMar-Tigger	62828	314
RND-5_FAMILY-8107#Unknown	62752	211
RND-4_FAMILY-1965#LTR/ERV1	62712	160
LTR80A#LTR/ERVL	62536	199
HELITRON3NA_MAM#RC/Helitron	62427	319
RND-4_FAMILY-103#SINE/B4	62395	1951
MER99#DNA/hAT	62298	178
RND-5_FAMILY-9145#LTR/ERV1	62030	131
RND-5_FAMILY-6620#LTR/ERVK	61833	176
RND-5_FAMILY-26465#LTR/ERV1	61629	329
RND-5_FAMILY-2744#LTR/ERV1	61453	80
RND-5_FAMILY-12689#LTR/ERV1	61384	157
RND-5_FAMILY-7373#LTR/ERV1	61381	208
RND-1_FAMILY-27#LTR/ERV1	61250	208
RND-1_FAMILY-39#Unknown	61127	129
RND-5_FAMILY-11017#LTR/ERV1	60818	194
(AGAT)N#Simple_repeat	60501	1176
RND-1_FAMILY-136#Unknown	60038	141
X26_DNA#DNA/TcMar-Tigger	59911	284
(CTT)N#Simple_repeat	59892	855
RND-5_FAMILY-14839#LTR/ERVK	59716	184
RND-1_FAMILY-102#Unknown	59517	185
TIGGER22N1#DNA/TcMar-Tigger	59371	324
MAMREP38#DNA/hAT-Tip100	58990	385
LTR104_MAM#LTR/Gypsy	58916	342
RND-3_FAMILY-228#DNA/PiggyBac	58654	93
RND-4_FAMILY-1050#DNA/TcMar-Tc2	58351	347
CHARLIE17#DNA/hAT-Charlie	58108	167
LTR91#LTR	58070	322
(TTAT)N#Simple_repeat	57967	1592
RND-5_FAMILY-2399#LTR/ERV1	57899	214
RND-1_FAMILY-30#SINE/5S	57722	96
RND-5_FAMILY-6437#LINE/L1	57672	553
MER34-INT#LTR/ERV1	57478	105
(CTCT)N#Simple_repeat	57359	757
RND-5_FAMILY-3129#Unknown	57286	236
RND-5_FAMILY-24623#LTR/ERV1	57198	171
RND-5_FAMILY-5379#LTR/ERV1	56975	113
TIGGER17D#DNA/TcMar-Tigger	56965	228
RND-5_FAMILY-3767#DNA/TcMar-Tigger	56961	642
RND-5_FAMILY-6576#LTR/ERVL-MaLR	56864	253
EUTR11#DNA	56855	231
(ATA)N#Simple_repeat	56792	1445
RND-4_FAMILY-5232#DNA/TcMar-Tigger	56712	98
RND-5_FAMILY-3176#LTR/ERV1	56542	126
CHARLIE9#DNA/hAT-Charlie	56493	363
(TATA)N#Simple_repeat	56186	964
CHARLIE15A#DNA/hAT-Charlie	56015	483
RND-4_FAMILY-194#Unknown	55975	155
RND-5_FAMILY-868#SINE/Alu	55975	813
RND-5_FAMILY-2506#LINE/L1	55962	387
CHARLIE23A#DNA/hAT-Charlie	55898	371
RND-5_FAMILY-980#Unknown	55805	180
X12_DNA#DNA/TcMar-Tigger	55740	366
RND-5_FAMILY-8525#Unknown	55285	114
RND-1_FAMILY-130#DNA/TcMar-Tigger	55228	267
RND-5_FAMILY-5894#Unknown	54915	140
MER70-INT#LTR/ERVL	54844	90
RND-5_FAMILY-9629#LTR/ERV1	54614	152
LTR83#LTR/ERVL	54395	221
RND-5_FAMILY-19131#LTR/ERV1	54371	71
(TGGA)N#Simple_repeat	54217	603
RND-1_FAMILY-127#DNA/PiggyBac	54157	78
RND-5_FAMILY-3278#LTR/ERV1	54036	194
LTR65#LTR/ERV1	53387	200
(ATCT)N#Simple_repeat	53336	1085
KANGA1D#DNA/TcMar-Tc2	53182	289
MER68-INT#LTR/ERVL	52945	121
RND-5_FAMILY-1900#LTR/ERV1	52935	141
RND-1_FAMILY-79#DNA/TcMar-Tigger	52270	222
(TCT)N#Simple_repeat	52255	739
MER105#DNA/hAT-Charlie	52163	387
RND-5_FAMILY-398#SINE/U	52086	1335
RND-5_FAMILY-1447#LTR/ERV1	51954	170
RND-1_FAMILY-85#DNA/TcMar-Tigger	51503	105
RND-5_FAMILY-12421#LTR/Gypsy	51393	87
MADE2#DNA/TcMar-Mariner	51211	747
CHAP1A_MAM#DNA/hAT-Charlie	51194	318
MLT1M#LTR/ERVL-MaLR	51057	329
CHARLIE7A#DNA/hAT-Charlie	50991	332
ARTHUR1A#DNA/hAT-Tip100	50929	383
RND-5_FAMILY-7550#LTR/ERV1	50866	108
ARTHUR1C#DNA/hAT-Tip100	50822	312
X1_DNA#DNA/TcMar-Tigger	50819	231
TIGGER14A#DNA/TcMar-Tigger	50285	373
RND-5_FAMILY-3667#LTR/ERV1	49980	260
MAMTIP3#DNA/hAT-Tip100	49954	281
MER54B#LTR/ERVL	49893	133
CHARLIE22A#DNA/hAT-Charlie	49725	274
LTR80B#LTR/ERVL	49592	176
RND-5_FAMILY-6040#LTR/ERVK	49554	132
RND-5_FAMILY-194#LTR/ERV1	49160	108
MER74C#LTR/ERVL	49127	153
RND-1_FAMILY-10#LINE/L1	48978	363
MAMTIP3B#DNA/hAT-Tip100	48959	269
RND-5_FAMILY-1410#DNA/TcMar-Tigger	48832	302
(TCTA)N#Simple_repeat	48666	969
RND-4_FAMILY-1996#Unknown	48523	191
(ATAA)N#Simple_repeat	48500	1278
RND-5_FAMILY-1133#DNA/PiggyBac	48285	240
RND-5_FAMILY-31339#Unknown	48220	148
RND-5_FAMILY-176#LTR/ERV1	48166	91
MERVL_2A-INT#LTR/ERVL	48134	101
(GTTT)N#Simple_repeat	47816	1470
RND-1_FAMILY-40#LTR/ERV1	47580	166
X6A_DNA#DNA/TcMar-Tigger	47545	339
(CCTC)N#Simple_repeat	47254	974
RND-5_FAMILY-1826#Unknown	47147	140
RND-1_FAMILY-135#Unknown	46863	142
RND-1_FAMILY-119#LTR/ERVK	46822	113
L1M3F#LINE/L1	46694	78
RND-4_FAMILY-82#LTR/ERVL-MaLR	46645	349
RND-4_FAMILY-777#LTR/ERVL	46284	98
LTR81B#LTR/Gypsy	46115	245
RND-5_FAMILY-9750#LTR/ERVL	46111	150
MER97B#DNA/hAT-Tip100	45939	207
RND-5_FAMILY-9769#Unknown	45752	111
LTR40A1#LTR/ERVL	45544	189
HAT-5_MAM#DNA/hAT-Tag1	45423	225
CHARLIE16A#DNA/hAT-Charlie	45298	306
MER70C#LTR/ERVL	45185	149
(CATC)N#Simple_repeat	44656	491
RND-5_FAMILY-10159#Unknown	44608	124
AMNSINE1#SINE/5S-Deu-L2	44072	344
RND-5_FAMILY-16518#LTR/ERV1	43968	192
TIGGER16B#DNA/TcMar-Tigger	43734	357
KANGA1B#DNA/TcMar-Tc2	43698	165
(AGAA)N#Simple_repeat	43540	703
RND-5_FAMILY-5436#LTR/ERV1	43270	87
ZAPHOD4A#DNA/hAT-Tip100	43114	145
MER124#DNA	43112	268
(TGTT)N#Simple_repeat	42864	1394
LTR85B#LTR/Gypsy	42805	225
RND-5_FAMILY-2651#LTR/ERV1	42803	135
RND-1_FAMILY-33#DNA/TcMar-Tigger	42668	63
RND-5_FAMILY-359#LTR/ERV1	42600	161
MER97A#DNA/hAT-Tip100	42583	139
RND-5_FAMILY-1850#Unknown	42441	61
FAM#SINE/Alu	42319	539
(AGG)N#Simple_repeat	42277	854
MER106A#DNA/hAT-Charlie	42259	241
MLT2E#LTR/ERVL	42241	200
RND-5_FAMILY-4341#Unknown	42229	851
RND-1_FAMILY-6#DNA/PiggyBac	42180	95
MAM_R4#LINE/Dong-R4	42142	196
RND-5_FAMILY-990#LTR/ERVK	42043	131
RND-5_FAMILY-6044#Unknown	41863	297
LTR105_MAM#LTR/ERVL	41350	160
MAMSINE1#SINE/tRNA-RTE	41292	308
(TAGA)N#Simple_repeat	40568	816
LTR75#LTR/ERVL	40472	132
RND-1_FAMILY-116#DNA/PiggyBac	40241	53
(GAAA)N#Simple_repeat	40134	622
TIGGER6#DNA/TcMar-Tigger	40030	140
TIGGER17C#DNA/TcMar-Tigger	39933	158
(AAGA)N#Simple_repeat	39805	693
CHARLIE31A#DNA/hAT-Charlie	39730	190
(GTTTT)N#Simple_repeat	39711	1199
(GATG)N#Simple_repeat	39700	500
MAMGYPLTR3A#LTR/Gypsy	39673	199
RND-5_FAMILY-10728#Unknown	39664	100
(TTTTC)N#Simple_repeat	39584	953
(TTGT)N#Simple_repeat	39524	1270
MAMGYPLTR1A#LTR/Gypsy	39413	204
(TCCA)N#Simple_repeat	39278	524
RND-1_FAMILY-138#Unknown	39206	133
L5#LINE/RTE-X	39158	202
(GAG)N#Simple_repeat	39149	859
RND-5_FAMILY-1154#SINE/MIR	38970	430
TIGGER12#DNA/TcMar-Tigger	38906	179
(CAAA)N#Simple_repeat	38689	1254
FUKDAM-1.238_LTR#LTR/ERVK	38677	123
RND-1_FAMILY-7#DNA/PiggyBac	38603	93
MER91A#DNA/hAT-Tip100	38394	316
RND-5_FAMILY-158#Unknown	38220	76
MAMGYPLTR1B#LTR/Gypsy	38170	219
MAMREP564#Unknown	37882	274
LTR84A#LTR/ERVL	37841	171
X30_DNA#DNA	37820	240
MER97C#DNA/hAT-Tip100	37681	115
(TGAA)N#Simple_repeat	37499	1134
7SLRNA#srpRNA	37429	301
MER97D#DNA/hAT-Tip100	37403	118
RND-5_FAMILY-7601#LINE/L1	37147	82
MAMGYPLTR1C#LTR/Gypsy	37137	210
(CCAT)N#Simple_repeat	36867	430
(TTGTT)N#Simple_repeat	36823	1073
EUTR16#DNA/hAT-Tip100	36109	152
(GGA)N#Simple_repeat	35965	745
(ATGG)N#Simple_repeat	35910	430
RND-5_FAMILY-2705#Unknown	35819	56
(CCCT)N#Simple_repeat	35664	765
RND-1_FAMILY-107#DNA/TcMar-Tigger	35601	109
(TTTTA)N#Simple_repeat	35538	914
(ATAC)N#Simple_repeat	35535	936
X6B_DNA#DNA/TcMar-Tigger	35518	272
CR1-16_AMI#LINE/CR1	35356	173
LTR68#LTR/ERV1	35308	130
X9B_DNA#DNA/TcMar-Tigger	35305	199
EUTR15#DNA/hAT-Tip100	35103	180
X9A_DNA#DNA	35049	230
LTR52-INT#LTR/ERVL	34964	75
TIGGER19B#DNA/TcMar-Tigger	34925	235
LTR81A#LTR/Gypsy	34773	182
RND-3_FAMILY-626#Unknown	34175	121
RND-5_FAMILY-4376#LTR/ERVK	33925	70
RND-5_FAMILY-887#Unknown	33925	109
TIGGER12C#DNA/TcMar-Tigger	33856	202
RND-5_FAMILY-11529#LTR/ERVK	33765	78
HELITRON1NA_MAM#RC/Helitron	33492	124
(TATG)N#Simple_repeat	33403	854
(TTTGT)N#Simple_repeat	33278	948
LTR89#LTR/ERVL	33169	167
MAMTIP1#DNA/hAT-Tip100	33165	212
RND-3_FAMILY-45#LTR/ERV1	33092	226
MER91B#DNA/hAT-Tip100	33001	303
(TTCA)N#Simple_repeat	32966	945
(TGTTT)N#Simple_repeat	32768	998
CHARLIE30B#DNA/hAT-Charlie	32704	183
LTR107_MAM#LTR	32680	157
RND-5_FAMILY-14125#LTR/ERVK	32604	100
CHARLIE26A#DNA/hAT-Charlie	32573	201
RND-5_FAMILY-18385#SINE/5S	32537	613
(ATTTT)N#Simple_repeat	32293	841
TIGGER6B#DNA/TcMar-Tigger	32162	124
(ATCC)N#Simple_repeat	32156	458
HAT-N1A_MAM#DNA/hAT-Tip100	31941	184
MAMREP1879#DNA/hAT-Tip100	31821	244
(GATA)N#Simple_repeat	31801	612
MAMGYP-INT#LTR/Gypsy	31593	110
LTR69#LTR/ERVL	31576	98
TIGGER11A#DNA/TcMar-Tigger	31493	136
(CAA)N#Simple_repeat	31430	1004
(TGT)N#Simple_repeat	31348	986
MER96#DNA/hAT-Tip100	30874	266
RND-5_FAMILY-12841#Unknown	30788	410
(AATG)N#Simple_repeat	30774	888
RND-5_FAMILY-601#LTR/ERV1	30497	99
MAMTIP2B#DNA/hAT-Tip100	30350	240
RND-5_FAMILY-10664#LTR/ERVK	30316	91
(AACA)N#Simple_repeat	30315	990
RODERV21-INT#LTR/ERV1	30230	145
RND-5_FAMILY-4267#LINE/L1	30172	78
RND-5_FAMILY-5517#LTR/ERV1	30150	269
RND-5_FAMILY-1503#SINE/ID	30120	879
L1M1#LINE/L1	29976	219
LTR53B#LTR/ERVL	29920	91
(CTAT)N#Simple_repeat	29643	587
RND-5_FAMILY-12737#LTR/ERVK	29630	71
(AACAA)N#Simple_repeat	29383	860
LTR86A1#LTR/ERVL	29351	133
(GTT)N#Simple_repeat	29046	898
(TTTCT)N#Simple_repeat	29001	694
RND-1_FAMILY-9#DNA/PiggyBac	28983	59
MER135#DNA	28974	275
RND-1_FAMILY-28#DNA/PiggyBac	28703	53
LTR85C#LTR/Gypsy	28695	170
(AAG)N#Simple_repeat	28634	415
EUTREP7#LTR/ERV1	28422	132
RND-5_FAMILY-2013#Unknown	28162	301
MER57E2#LTR/ERV1	28112	130
MER5C1#DNA/hAT-Charlie	28096	199
EUTR2B#DNA/MULE-MuDR	27973	150
MER131#DNA	27973	252
(GGC)N#Simple_repeat	27961	528
(ATC)N#Simple_repeat	27762	770
RND-5_FAMILY-1841#LTR/ERVK	27761	70
MER95#LTR/ERV1	27552	96
(GGAT)N#Simple_repeat	27417	333
CHARLIE13B#DNA/hAT-Charlie	26965	142
(GCC)N#Simple_repeat	26901	518
MERX#DNA/TcMar-Tigger	26892	124
EUTREP2#DNA/hAT	26852	163
(AGAC)N#Simple_repeat	26811	725
TIGGER23A#DNA/TcMar-Tigger	26778	162
RND-5_FAMILY-305#LTR/ERV1	26750	212
(ATTC)N#Simple_repeat	26713	801
RND-5_FAMILY-10863#Unknown	26606	59
LTR88B#LTR/Gypsy	26566	182
RND-1_FAMILY-99#LTR/ERV1	26541	93
OLDHAT1#DNA/hAT-Ac	26534	143
(TATTT)N#Simple_repeat	26482	661
TIGGER12A#DNA/TcMar-Tigger	26388	149
(TCCACCCA)N#Simple_repeat	26346	3
HELITRON1NB_MAM#RC/Helitron	26107	110
(ATG)N#Simple_repeat	26057	703
MAMGYPLTR2C#LTR/Gypsy	26029	161
MER92D#LTR/ERV1	25770	126
X6A_LINE#LINE/CR1	25759	132
RND-5_FAMILY-4789#Unknown	25709	48
RND-5_FAMILY-27052#DNA/PiggyBac	25708	136
(AAGG)N#Simple_repeat	25587	592
LTR86C#LTR/ERVL	25556	97
UCON105#DNA/hAT	25548	200
X4B_DNA#DNA/TcMar-Tigger	25512	164
(TCTG)N#Simple_repeat	25258	611
LTR16D2#LTR/ERVL	25172	95
(TCTCTC)N#Simple_repeat	25167	356
(AATAA)N#Simple_repeat	25121	641
(TTTTTG)N#Simple_repeat	24979	692
(TTTAT)N#Simple_repeat	24975	643
LTR86A2#LTR/ERVL	24827	115
(CTCCTC)N#Simple_repeat	24675	176
RND-1_FAMILY-124#LTR/ERVK	24516	80
(GAA)N#Simple_repeat	24151	284
RND-5_FAMILY-4110#LTR/ERV1	23916	75
MER88#LTR/ERVL	23809	88
MAMGYPLTR4#LTR/Gypsy	23780	133
UCON29#DNA/Kolobok	23684	131
CHARLIE14A#DNA/hAT-Charlie	23625	121
MAMTIP2#DNA/hAT-Tip100	23588	216
(AATT)N#Simple_repeat	23541	641
(TGTA)N#Simple_repeat	23489	603
LTR16D1#LTR/ERVL	23434	79
MER76-INT#LTR/ERVL	23303	48
MER126#DNA	23179	148
(CAAAA)N#Simple_repeat	23073	773
(TAAA)N#Simple_repeat	23058	751
MAMGYPLTR2B#LTR/Gypsy	22660	159
ORSL-2A#DNA/hAT-Tip100	22604	118
MAMGYPLTR1D#LTR/Gypsy	22534	140
(TGA)N#Simple_repeat	22185	599
(CTCTCC)N#Simple_repeat	22184	357
MER92A#LTR/ERV1	22175	89
(CCG)N#Simple_repeat	22142	427
(ACAA)N#Simple_repeat	22103	702
MER127#DNA/TcMar-Tigger	22103	128
(CAG)N#Simple_repeat	21702	623
(CATT)N#Simple_repeat	21667	652
MER34C#LTR/ERV1	21614	114
UCON1#Unknown	21606	123
LTR81C#LTR/Gypsy	21569	118
LTR89B#LTR/ERVL	21532	127
(TTATT)N#Simple_repeat	21507	547
(TCAT)N#Simple_repeat	21392	638
LTR103_MAM#LTR/ERV1	21392	127
UCON41#Unknown	21384	131
RND-5_FAMILY-6790#LTR/ERVK	21348	27
MER92C#LTR/ERV1	21245	79
(TTCTT)N#Simple_repeat	21244	523
MAMGYPLTR3#LTR/Gypsy	21132	122
(TTAA)N#Simple_repeat	21090	583
(TGG)N#Simple_repeat	21006	600
EULOR8#DNA/TcMar	20901	96
RND-4_FAMILY-2984#LTR/ERV1	20864	82
LTR75B#LTR/ERVL	20843	75
RND-5_FAMILY-3303#Unknown	20800	122
RND-5_FAMILY-500#DNA/TcMar-Tigger	20762	126
RND-5_FAMILY-11612#Unknown	20737	49
RND-1_FAMILY-113#LINE/L1	20613	186
RND-1_FAMILY-94#LTR/ERV1	20613	70
(CAT)N#Simple_repeat	20568	531
CHARLIE17A#DNA/hAT-Charlie	20475	159
(TCA)N#Simple_repeat	20464	553
RND-5_FAMILY-18100#LINE/L1	20414	111
X2_LINE#LINE/CR1	20274	112
MTEA#LTR/ERVL-MaLR	20261	141
(CTTTT)N#Simple_repeat	20212	503
RND-1_FAMILY-15#Satellite	20209	81
RND-5_FAMILY-142#SINE/B4	20198	458
UCON44#DNA/TcMar-Tigger	20189	101
(CAC)N#Simple_repeat	20161	536
CHARLIE10B#DNA/hAT-Charlie	20153	136
(GAT)N#Simple_repeat	20146	492
(ACA)N#Simple_repeat	20128	633
(TCTCCC)N#Simple_repeat	20070	325
LTR90B#LTR	20060	140
(ATGT)N#Simple_repeat	20031	510
X17_LINE#LINE/CR1	20008	143
RND-5_FAMILY-469#SINE/U-L1	20006	648
(ATGA)N#Simple_repeat	19964	582
RND-1_FAMILY-120#DNA/PiggyBac	19895	143
CR1_AMNI-1#LINE/CR1	19889	115
(TCCTC)N#Simple_repeat	19827	253
(AATAT)N#Simple_repeat	19679	397
LTR88C#LTR/Gypsy	19657	131
RND-5_FAMILY-178#Unknown	19648	75
LTR90A#LTR	19601	121
EUTR18#LTR	19534	126
MER65D#LTR/ERV1	19486	89
(TGTG)N#Simple_repeat	19421	427
RND-1_FAMILY-5#Unknown	19166	38
(CCA)N#Simple_repeat	19103	512
RND-5_FAMILY-625#LTR/ERVL-MaLR	19063	102
CHARLIE30A#DNA/hAT-Charlie	18965	114
RND-5_FAMILY-5704#LTR/ERV1	18937	49
(ATATT)N#Simple_repeat	18915	358
MER68C#LTR/ERVL	18852	73
FORDPREFECT_A#DNA/hAT-Tip100	18828	79
MTEB#LTR/ERVL-MaLR	18715	172
(CGC)N#Simple_repeat	18700	331
(TCTTCC)N#Simple_repeat	18688	268
(AAACA)N#Simple_repeat	18673	608
HAT-4B_THER#DNA/hAT-Tip100	18668	75
RND-1_FAMILY-13#DNA/TcMar-Tigger	18480	60
X32_DNA#DNA/TcMar-Tc1	18473	100
(ATATAT)N#Simple_repeat	18428	303
RND-5_FAMILY-2476#Unknown	18400	26
(GCG)N#Simple_repeat	18336	361
(CCTCC)N#Simple_repeat	18300	326
CHARLIE10A#DNA/hAT-Charlie	18279	113
UCON8#DNA	18278	111
TIGGER17#DNA/TcMar-Tigger	18226	86
CHARLIE11#DNA/hAT-Charlie	18058	43
LTR108E_MAM#LTR/ERVL	17986	61
(TGC)N#Simple_repeat	17804	492
EUTREP4#DNA/PiggyBac	17614	120
(GCT)N#Simple_repeat	17585	489
(CGG)N#Simple_repeat	17569	334
(TACA)N#Simple_repeat	17481	450
X24_DNA#DNA	17461	174
MAMTIP1B#DNA/hAT-Tip100	17420	130
MER130#DNA	17377	94
(CTCTC)N#Simple_repeat	17360	261
(TCTCC)N#Simple_repeat	17355	287
TIGGER21A#DNA/TcMar-Tigger	17260	68
RND-1_FAMILY-80#DNA/TcMar-Tc2	17196	198
RND-5_FAMILY-3322#LTR/ERVL-MaLR	17196	311
RND-5_FAMILY-4818#LTR/ERVL-MaLR	17154	133
(TATAT)N#Simple_repeat	17095	333
LTR81AB#LTR/Gypsy	16962	104
(ACAT)N#Simple_repeat	16946	432
(TCTTT)N#Simple_repeat	16834	411
TIGGER1A_ART#DNA/TcMar-Tigger	16767	64
(ATTA)N#Simple_repeat	16747	454
(TTATA)N#Simple_repeat	16683	325
(GAAG)N#Simple_repeat	16652	373
(ACAC)N#Simple_repeat	16593	383
(TTTCC)N#Simple_repeat	16424	330
UCON78#DNA	16131	107
EUTREP15#LTR/ERV1	16129	65
(GCCCC)N#Simple_repeat	16118	317
ORR1E#LTR/ERVL-MaLR	16042	126
(CACA)N#Simple_repeat	16027	356
EUTTC1-N2#DNA/TcMar-Tc1	15970	96
RND-5_FAMILY-428#LTR/ERVL-MaLR	15908	184
(CTG)N#Simple_repeat	15893	474
X20_LINE#LINE/CR1	15866	85
(TATAA)N#Simple_repeat	15839	299
RMER5#LTR/ERV1	15765	86
(GAGA)N#Simple_repeat	15742	234
UCON26#DNA/hAT-Ac	15707	105
(ATATTT)N#Simple_repeat	15682	314
MER91C#DNA/hAT-Tip100	15488	191
(ATTTAT)N#Simple_repeat	15409	313
(AGA)N#Simple_repeat	15366	208
DNA1_MAM#DNA/TcMar-Tc1	15366	82
LTR109A2#LTR/ERV1	15310	94
(TTTATT)N#Simple_repeat	15225	414
(AGGA)N#Simple_repeat	15197	348
LTR86B1#LTR/ERVL	15118	65
MARE6#LINE/L1-Tx1	15106	52
(TGTC)N#Simple_repeat	15103	427
(GCA)N#Simple_repeat	15092	423
(CTGT)N#Simple_repeat	15077	387
(ATTAT)N#Simple_repeat	14988	298
(AGAGAC)N#Simple_repeat	14846	268
(GGAA)N#Simple_repeat	14846	356
(CTCCC)N#Simple_repeat	14737	288
X2A_DNA#DNA	14735	144
(TTTTAT)N#Simple_repeat	14559	329
(CTCCCT)N#Simple_repeat	14556	241
(AAAAT)N#Simple_repeat	14493	434
(TATATA)N#Simple_repeat	14480	236
(GGT)N#Simple_repeat	14332	371
L1M6B#LINE/L1	14306	88
X11_DNA#DNA/TcMar-Tigger	14286	89
(ATATA)N#Simple_repeat	14284	278
AMNHARB1#DNA/PIF-Harbinger	14280	78
CHAP1_MAM#DNA/hAT-Charlie	14277	79
(AGC)N#Simple_repeat	14137	402
(ATTTTT)N#Simple_repeat	14099	341
HELITRON2NA_MAM#RC/Helitron	14099	96
(CTTCTC)N#Simple_repeat	14061	187
UCON28A#Unknown	14031	77
(GAAT)N#Simple_repeat	13996	421
(TCCAT)N#Simple_repeat	13946	11
UCON34#DNA/hAT-Charlie	13927	121
(CTCTCT)N#Simple_repeat	13922	177
(TATATT)N#Simple_repeat	13916	284
(ATATAA)N#Simple_repeat	13781	284
X1_LINE#LINE/CR1	13780	54
(TTTAA)N#Simple_repeat	13776	346
HAT-N1_MAM#DNA/hAT-Tip100	13769	72
UCON40#DNA/TcMar-Mariner	13678	82
MER94B#DNA/hAT-Blackjack	13633	156
(TT)N#Simple_repeat	13510	288
(ACC)N#Simple_repeat	13494	372
(GTG)N#Simple_repeat	13454	380
(TTTTTA)N#Simple_repeat	13411	331
(CCTCT)N#Simple_repeat	13391	256
(CATA)N#Simple_repeat	13390	343
(CCTCCT)N#Simple_repeat	13344	109
EUTREP14#Unknown	13270	92
MER125#DNA/Merlin	13189	111
MAMREP488#DNA/hAT-Tip100	13165	106
(ATATAC)N#Simple_repeat	13145	259
EUTR5#LTR	13145	69
(TTTTGT)N#Simple_repeat	13060	362
(TAAT)N#Simple_repeat	13036	336
(ATATAG)N#Simple_repeat	13006	285
UCON7#DNA	12999	84
LTR108A_MAM#LTR/ERVL	12997	48
(TCCCTC)N#Simple_repeat	12981	215
(TCTCTG)N#Simple_repeat	12882	269
(CCCTC)N#Simple_repeat	12865	244
X8_LINE#LINE/CR1	12838	63
(TTCTCC)N#Simple_repeat	12755	179
(TTTTTC)N#Simple_repeat	12746	307
LTR86B2#LTR/ERVL	12680	57
RND-1_FAMILY-8#Unknown	12674	39
UCON33#DNA/TcMar-Tigger	12673	65
(CTCCT)N#Simple_repeat	12670	225
MER129#LTR	12655	67
UCON9B#DNA/PIF-Harbinger	12588	56
(TTTTCT)N#Simple_repeat	12586	289
RND-5_FAMILY-17855#Unknown	12562	30
(TATATC)N#Simple_repeat	12559	272
(TTCTC)N#Simple_repeat	12557	231
UCON2#DNA	12482	89
(TATTTT)N#Simple_repeat	12465	301
RND-5_FAMILY-10051#Unknown	12464	160
LTR108D_MAM#LTR/ERVL	12424	42
(GTCT)N#Simple_repeat	12421	226
(ATAAT)N#Simple_repeat	12374	249
(AGAG)N#Simple_repeat	12369	172
X7B_LINE#LINE/CR1	12359	96
(GTGT)N#Simple_repeat	12347	280
X13_LINE#LINE/L2	12260	67
UCON31#Unknown	12223	76
(CTTCC)N#Simple_repeat	12207	229
(TTTGTT)N#Simple_repeat	12178	333
UCON9#DNA/PIF-Harbinger	12165	73
(TTTCTC)N#Simple_repeat	12150	250
(TAC)N#Simple_repeat	12087	282
(CCTCTC)N#Simple_repeat	12065	218
UCON4#DNA/Kolobok	12040	94
(GACA)N#Simple_repeat	12036	329
LTR88A#LTR/Gypsy	12005	86
MER4B-INT#LTR/ERV1	11984	103
(TTTATA)N#Simple_repeat	11974	253
(TATATG)N#Simple_repeat	11961	249
(TTCCTC)N#Simple_repeat	11945	171
RND-4_FAMILY-389#Simple_repeat	11887	437
(CTTCCT)N#Simple_repeat	11829	180
(TTTCTT)N#Simple_repeat	11820	289
(TCCCC)N#Simple_repeat	11730	201
X7A_LINE#LINE/CR1	11705	83
(GC)N#Simple_repeat	11644	310
(TAATA)N#Simple_repeat	11596	226
(TATTA)N#Simple_repeat	11542	241
(CTTTC)N#Simple_repeat	11296	221
RND-5_FAMILY-24776#Unknown	11234	31
(TCCTCT)N#Simple_repeat	11216	163
(AATATA)N#Simple_repeat	11209	229
(TTATTT)N#Simple_repeat	11173	264
(AGGG)N#Simple_repeat	11127	351
(CTCTTC)N#Simple_repeat	11019	165
X5A_DNA#DNA/TcMar-Tigger	11004	101
RND-5_FAMILY-14878#LTR/ERV1	10960	17
EUTR2#DNA/MULE-MuDR	10916	63
(TCCTCC)N#Simple_repeat	10905	107
(ACAG)N#Simple_repeat	10872	303
(TCCCT)N#Simple_repeat	10758	189
RND-3_FAMILY-776#LTR/ERVL-MaLR	10710	92
(TTCCT)N#Simple_repeat	10707	195
(C)N#Simple_repeat	10670	318
(AATTT)N#Simple_repeat	10605	259
UCON48#Unknown	10543	42
EULOR5A#DNA/Crypton-A	10533	69
LTR73#LTR/ERV1	10497	46
(AATTTT)N#Simple_repeat	10457	234
UCON76#Unknown	10425	67
(AATATT)N#Simple_repeat	10404	209
(CAGA)N#Simple_repeat	10395	285
(ATTTA)N#Simple_repeat	10339	253
(ATTTTA)N#Simple_repeat	10263	246
(GTAT)N#Simple_repeat	10224	259
(TTCCC)N#Simple_repeat	10183	185
(TTCTTT)N#Simple_repeat	10150	246
(GTTTTT)N#Simple_repeat	10142	288
UCON38#DNA/hAT-Charlie	10091	68
(TTATAT)N#Simple_repeat	10074	219
(TCTTTC)N#Simple_repeat	10042	184
UCON47#Unknown	10022	72
(ATTAA)N#Simple_repeat	10010	241
MARE8#DNA	9964	83
(ATATATA)N#Simple_repeat	9958	133
(CCCCT)N#Simple_repeat	9874	197
EULOR11#DNA	9851	61
(TTTTAA)N#Simple_repeat	9847	225
AMNSINE2#SINE/tRNA-Deu	9829	67
(TGTTTT)N#Simple_repeat	9730	278
(AAAAG)N#Simple_repeat	9722	280
(ATATATT)N#Simple_repeat	9722	132
(CCTG)N#Simple_repeat	9705	257
(ACAAA)N#Simple_repeat	9695	322
(TCTTC)N#Simple_repeat	9688	172
EUTREP16#LTR	9683	79
LTR81#LTR/Gypsy	9678	46
(CCCGC)N#Simple_repeat	9619	178
(CCCCG)N#Simple_repeat	9506	177
(TTT)N#Simple_repeat	9497	207
(TCCTT)N#Simple_repeat	9478	186
UCON73#DNA/hAT	9408	88
(GGAG)N#Simple_repeat	9389	309
(CCTTC)N#Simple_repeat	9385	187
(GGCGG)N#Simple_repeat	9380	185
(TAG)N#Simple_repeat	9379	236
(GAGG)N#Simple_repeat	9364	303
(CCTCTT)N#Simple_repeat	9352	142
LTR103B_MAM#LTR/ERV1	9345	73
(TCTGTC)N#Simple_repeat	9295	174
(TATTTA)N#Simple_repeat	9195	191
(CTCTTT)N#Simple_repeat	9146	162
(CCGCC)N#Simple_repeat	9137	168
UCON5#Unknown	9136	67
PENELOPE1_VERT#LINE/Penelope	9117	48
RND-4_FAMILY-1860#Satellite	9112	62
EUTREP8#LTR	9084	57
(CGCCC)N#Simple_repeat	9083	173
RND-5_FAMILY-9343#Unknown	9035	233
UCON28B#Unknown	9011	46
AMNL2-1#LINE/L2	9005	62
(TTTT)N#Simple_repeat	8995	190
EULOR1#DNA	8982	55
(TAATT)N#Simple_repeat	8963	204
(TATATAT)N#Simple_repeat	8956	136
(CG)N#Simple_repeat	8901	271
(TCTCT)N#Simple_repeat	8871	166
UCON58#DNA	8763	52
CHARLIE32A#DNA/hAT-Charlie	8695	70
(CCAC)N#Simple_repeat	8663	132
(ATAGAT)N#Simple_repeat	8658	190
(CTCTT)N#Simple_repeat	8619	163
(GAGACA)N#Simple_repeat	8601	156
LTR108C_MAM#LTR/ERVL	8552	25
(TTGTTT)N#Simple_repeat	8520	235
(CTCCCC)N#Simple_repeat	8488	132
(CTTTTT)N#Simple_repeat	8453	196
(ATTTAA)N#Simple_repeat	8438	193
MAMGYPSY2-LTR#LTR/Gypsy	8403	69
(TTATAA)N#Simple_repeat	8371	175
(CTTCT)N#Simple_repeat	8366	141
(TCTCTT)N#Simple_repeat	8356	152
X4A_DNA#DNA/TcMar-Tigger	8300	56
EULOR9A#DNA	8281	59
(TTCTCT)N#Simple_repeat	8259	155
(CTGC)N#Simple_repeat	8247	253
X6B_LINE#LINE/CR1	8237	53
(CCCTCT)N#Simple_repeat	8215	161
(CTCCTT)N#Simple_repeat	8200	133
(TTCTTC)N#Simple_repeat	8182	67
(CTTTCT)N#Simple_repeat	8174	137
(AATTAT)N#Simple_repeat	8165	164
(ATATCT)N#Simple_repeat	8133	175
MARE4#DNA/hAT-Tip100	8067	95
RND-5_FAMILY-2391#Unknown	8048	20
RND-5_FAMILY-6938#Unknown	8002	109
(TAATTT)N#Simple_repeat	7986	181
(AATATAT)N#Simple_repeat	7984	126
(CCTCCC)N#Simple_repeat	7962	131
(ATATTAT)N#Simple_repeat	7923	105
X23_DNA#DNA	7913	43
(CCTTT)N#Simple_repeat	7891	162
LTR108B_MAM#LTR/ERVL	7890	24
MAMREP1894#DNA/hAT-Tip100	7885	92
X7C_LINE#LINE/CR1	7801	59
LTR45#LTR/ERV1	7757	64
ZAPHOD5A#DNA/hAT-Tip100	7733	38
(AATTA)N#Simple_repeat	7732	191
(ATGTAT)N#Simple_repeat	7711	157
(GGGA)N#Simple_repeat	7707	240
(GCCC)N#Simple_repeat	7688	146
(TATTAA)N#Simple_repeat	7677	159
(ATTATA)N#Simple_repeat	7670	155
EULOR6B#DNA/Crypton	7618	42
(TATAAT)N#Simple_repeat	7581	155
UCON6#Unknown	7574	50
(ATAATAT)N#Simple_repeat	7557	115
UCON55#DNA/TcMar-Tigger	7547	68
(ATACAT)N#Simple_repeat	7506	156
(TATCTA)N#Simple_repeat	7468	153
(TCTCCT)N#Simple_repeat	7462	117
(AATTAA)N#Simple_repeat	7441	170
(TCCTTC)N#Simple_repeat	7409	109
(TATATAA)N#Simple_repeat	7402	127
(TCTTTT)N#Simple_repeat	7365	176
UCON37#DNA/hAT-Ac	7311	52
MER121B#DNA/hAT	7300	43
(TCTTCT)N#Simple_repeat	7252	53
(TTAATA)N#Simple_repeat	7245	154
UCON11#DNA/TcMar-Tigger	7243	38
(ATTATAT)N#Simple_repeat	7219	106
(CCCG)N#Simple_repeat	7177	152
(GGCG)N#Simple_repeat	7146	153
(TTAAT)N#Simple_repeat	7065	170
(AATC)N#Simple_repeat	7046	240
(TAATAT)N#Simple_repeat	7003	137
X10B_DNA#DNA/TcMar-Tigger	6987	63
(AAAACA)N#Simple_repeat	6964	220
(ATATGT)N#Simple_repeat	6960	160
(CCCTT)N#Simple_repeat	6947	134
UCON14#DNA	6945	60
CR1-12_AMI#LINE/CR1	6934	36
(TATACA)N#Simple_repeat	6918	145
(AGACAG)N#Simple_repeat	6875	149
X9_LINE#LINE/L1	6867	35
UCON20#Unknown	6803	31
(ATTCC)N#Simple_repeat	6778	25
(TTAATT)N#Simple_repeat	6765	157
UCON28C#Unknown	6759	35
(AACC)N#Simple_repeat	6719	195
(ATTAAT)N#Simple_repeat	6622	145
UCON64#Unknown	6609	40
(AGATAT)N#Simple_repeat	6570	134
(CCGC)N#Simple_repeat	6555	136
(CCTGC)N#Simple_repeat	6535	149
(AGGC)N#Simple_repeat	6531	190
EULOR9C#DNA	6499	76
MER134#DNA/Crypton	6498	51
(TATGTA)N#Simple_repeat	6485	121
RND-4_FAMILY-1600#DNA/hAT-Charlie	6469	22
RND-2_FAMILY-43#LINE/L1	6467	64
RND-5_FAMILY-4002#Unknown	6444	36
RND-4_FAMILY-326#Unknown	6433	150
(GTGC)N#Simple_repeat	6429	177
(GAGAGA)N#Simple_repeat	6391	88
CHARLIE12#DNA/hAT-Charlie	6388	46
(ATATTA)N#Simple_repeat	6386	129
UCON66#Unknown	6346	37
(AATGG)N#Simple_repeat	6339	19
(ATAATT)N#Simple_repeat	6304	130
(TGTGTG)N#Simple_repeat	6284	126
MER83B-INT#LTR/ERV1	6283	46
(CCCTCC)N#Simple_repeat	6250	89
MER123#DNA	6228	37
X2B_DNA#DNA	6220	59
(CAGG)N#Simple_repeat	6195	179
(CGCC)N#Simple_repeat	6191	116
X24_LINE#LINE/L2	6181	44
(TTTGG)N#Simple_repeat	6180	181
(ATATAAT)N#Simple_repeat	6137	93
(ACACAC)N#Simple_repeat	6108	112
RND-5_FAMILY-6747#LTR/ERV1	6108	10
(AGT)N#Simple_repeat	6085	132
(GCAG)N#Simple_repeat	6083	182
(GCGG)N#Simple_repeat	6064	129
RND-4_FAMILY-567#LINE/L1	6064	68
(TTTTTTG)N#Simple_repeat	6061	156
(ACCATC)N#Simple_repeat	6014	24
(TTTAAT)N#Simple_repeat	6010	135
X33A_DNA#DNA/TcMar-Tc1	5973	34
EULOR2A#DNA	5968	39
(TTATATA)N#Simple_repeat	5958	106
(TACATA)N#Simple_repeat	5933	124
(CACACA)N#Simple_repeat	5912	118
(AATATTT)N#Simple_repeat	5910	121
(CCCTG)N#Simple_repeat	5852	153
UCON84#Unknown	5845	28
(TATATTA)N#Simple_repeat	5824	90
X34_DNA#DNA	5803	49
(AAAAAC)N#Simple_repeat	5762	158
(AATATAA)N#Simple_repeat	5730	115
(ATTTC)N#Simple_repeat	5725	140
(ATATTTT)N#Simple_repeat	5698	116
(CTTCTT)N#Simple_repeat	5683	49
(CTCTGT)N#Simple_repeat	5668	110
(CACC)N#Simple_repeat	5658	121
UCON35#DNA	5641	60
(TGTATA)N#Simple_repeat	5622	121
(GACAGA)N#Simple_repeat	5594	106
EULOR2B#DNA	5584	42
EUTTC1-N1#DNA/TcMar-Tc1	5582	36
(AAAGA)N#Simple_repeat	5569	149
(TTGG)N#Simple_repeat	5557	158
UCON39#DNA/TcMar-Tigger	5540	44
(ATTG)N#Simple_repeat	5513	191
(GGAGG)N#Simple_repeat	5466	80
(TATATTT)N#Simple_repeat	5441	109
(AATTTA)N#Simple_repeat	5439	125
(TGTGTA)N#Simple_repeat	5422	127
(ACATAT)N#Simple_repeat	5396	116
(ATTTTAT)N#Simple_repeat	5383	111
EULOR6D#DNA/Crypton	5361	35
MARE10#DNA/TcMar-Tigger	5344	36
(GGTG)N#Simple_repeat	5332	104
(TATAGA)N#Simple_repeat	5321	112
(TTGA)N#Simple_repeat	5321	179
UCON60#Unknown	5310	38
(TATAATA)N#Simple_repeat	5289	85
(TAATATA)N#Simple_repeat	5286	82
EULOR4#Unknown	5278	24
(CAGAGA)N#Simple_repeat	5277	96
(CTGTCT)N#Simple_repeat	5276	105
X21_LINE#LINE/CR1	5266	34
(TAATTA)N#Simple_repeat	5227	113
(ATCTAT)N#Simple_repeat	5204	106
(CACG)N#Simple_repeat	5190	146
UCON101#Unknown	5133	31
(TCCCCC)N#Simple_repeat	5106	81
(ATTTTAA)N#Simple_repeat	5104	107
(GGAAT)N#Simple_repeat	5082	7
(CATCAC)N#Simple_repeat	5036	38
RND-1_FAMILY-60#SINE/ID	5019	97
(TTTTATA)N#Simple_repeat	4999	103
(TATTATA)N#Simple_repeat	4993	85
(CTGCC)N#Simple_repeat	4981	127
(GTGG)N#Simple_repeat	4975	98
(GCAGG)N#Simple_repeat	4964	126
(GCCCT)N#Simple_repeat	4937	127
(CCTTCT)N#Simple_repeat	4850	72
L2-2_MAM#LINE/L2	4850	38
(TTTTCA)N#Simple_repeat	4846	115
(ACT)N#Simple_repeat	4822	113
(TTTAATA)N#Simple_repeat	4822	93
RND-5_FAMILY-367#LINE/L1	4820	50
(TTTCA)N#Simple_repeat	4818	127
(GCCT)N#Simple_repeat	4782	143
(ATCACC)N#Simple_repeat	4781	33
LX10#LINE/L1	4776	66
(TGTCTC)N#Simple_repeat	4772	87
(AAACC)N#Simple_repeat	4723	152
(TTTATAT)N#Simple_repeat	4702	93
(GGCA)N#Simple_repeat	4699	136
LTR45C#LTR/ERV1	4697	41
(CCCCTC)N#Simple_repeat	4679	85
(CTA)N#Simple_repeat	4651	111
UCON17#Unknown	4606	23
CR1-1_AMN#LINE/CR1	4588	30
UCON15#DNA/hAT-Ac	4571	29
(AAGAA)N#Simple_repeat	4550	134
UCON70#Unknown	4526	37
(TTATATT)N#Simple_repeat	4512	91
(CCCA)N#Simple_repeat	4505	121
(AAATA)N#Simple_repeat	4496	141
(ATATTAA)N#Simple_repeat	4494	88
EULOR3#DNA	4471	27
(CCCCGC)N#Simple_repeat	4465	89
(ATACAC)N#Simple_repeat	4438	108
UCON12#Unknown	4390	31
(TTCCTT)N#Simple_repeat	4341	96
(GATATA)N#Simple_repeat	4309	81
UCON89#DNA/hAT	4305	28
(CCCCCT)N#Simple_repeat	4287	75
(GAGAGG)N#Simple_repeat	4287	84
UCON75#Unknown	4240	22
(TTTGC)N#Simple_repeat	4238	124
(TTTTAAT)N#Simple_repeat	4213	92
UCON18#Unknown	4201	28
(TCTATA)N#Simple_repeat	4192	84
(TTTTGTT)N#Simple_repeat	4187	112
(ATTTTTA)N#Simple_repeat	4184	88
(TCAA)N#Simple_repeat	4184	146
(ATTTTC)N#Simple_repeat	4176	101
(ACAGAG)N#Simple_repeat	4172	80
(TGATGG)N#Simple_repeat	4168	38
(TTAATAT)N#Simple_repeat	4148	80
(CTCGGCC)N#Simple_repeat	4145	5
EULOR12#DNA	4133	36
(GCCCG)N#Simple_repeat	4130	79
UCON59#DNA	4120	36
(TTTTGG)N#Simple_repeat	4107	112
MER101B#LTR/ERV1	4103	31
(CATATA)N#Simple_repeat	4094	88
(CTTTTC)N#Simple_repeat	4094	78
RND-5_FAMILY-3747#LTR/ERV1	4090	38
L1P5#LINE/L1	4088	52
(GTTTG)N#Simple_repeat	4064	122
(TGTATG)N#Simple_repeat	4057	95
(ACACAT)N#Simple_repeat	4056	95
(TGAT)N#Simple_repeat	4047	130
(TTTCAT)N#Simple_repeat	4040	91
(GGCAG)N#Simple_repeat	4034	103
(TATGTG)N#Simple_repeat	4027	101
X12_LINE#LINE/I-Jockey	4009	20
(GAAAA)N#Simple_repeat	4000	96
(AAGC)N#Simple_repeat	3990	122
(TGCC)N#Simple_repeat	3988	122
UCON86#LINE/L2	3986	29
(TATTTTA)N#Simple_repeat	3977	80
(TCACCA)N#Simple_repeat	3972	30
(CAAT)N#Simple_repeat	3922	134
(GAATG)N#Simple_repeat	3912	24
(GTA)N#Simple_repeat	3907	99
(TAGATA)N#Simple_repeat	3898	87
(TATAATT)N#Simple_repeat	3882	76
UCON88#Unknown	3872	36
(AGAGAG)N#Simple_repeat	3867	53
(AAGAAG)N#Simple_repeat	3866	22
(TTTTCC)N#Simple_repeat	3856	89
EUTHAT-N1#DNA/hAT-Tip100	3849	24
(CCGCCC)N#Simple_repeat	3841	64
(TATTTAA)N#Simple_repeat	3836	80
(TTGC)N#Simple_repeat	3813	120
(ATTTATA)N#Simple_repeat	3811	79
(ATGGA)N#Simple_repeat	3787	15
(ATTTAAT)N#Simple_repeat	3782	69
UCON99#RC/Helitron	3773	24
(AATAAT)N#Simple_repeat	3772	80
(ATTTTTT)N#Simple_repeat	3770	82
(AATATTA)N#Simple_repeat	3762	76
UCON85#Unknown	3752	34
(TTTATAA)N#Simple_repeat	3745	74
EULOR5B#DNA/Crypton-A	3737	28
UCON16#Unknown	3731	29
(ATAATTT)N#Simple_repeat	3722	77
MER136#DNA/Merlin	3699	22
(GTGTGT)N#Simple_repeat	3697	70
(CACCAT)N#Simple_repeat	3692	32
(TTTATTT)N#Simple_repeat	3688	79
UCON103#LTR	3683	19
(TTTTT)N#Simple_repeat	3680	75
EULOR10#DNA	3644	25
(TTTGTTT)N#Simple_repeat	3621	101
UCON19#Unknown	3613	22
(TTTTTAA)N#Simple_repeat	3596	76
(AGAAA)N#Simple_repeat	3570	111
(TTTCTTT)N#Simple_repeat	3568	86
(CTTCCC)N#Simple_repeat	3531	60
(TTTTAC)N#Simple_repeat	3531	82
(ACATAC)N#Simple_repeat	3519	81
(TTTTTAT)N#Simple_repeat	3518	75
(GCCCCC)N#Simple_repeat	3504	72
(TAATATT)N#Simple_repeat	3493	72
(CCCAG)N#Simple_repeat	3489	90
(CCCGG)N#Simple_repeat	3483	78
(AATTTTT)N#Simple_repeat	3443	80
(TAAAA)N#Simple_repeat	3436	114
UCON71#Unknown	3431	22
(GGCCC)N#Simple_repeat	3420	71
(TATTTTT)N#Simple_repeat	3380	73
(AATGAA)N#Simple_repeat	3370	77
(GCTGA)N#Simple_repeat	3366	17
(ATTTCT)N#Simple_repeat	3336	73
(CCTGCC)N#Simple_repeat	3325	72
UCON87B#Unknown	3324	25
(GCCCCT)N#Simple_repeat	3297	69
(CCCCA)N#Simple_repeat	3295	93
(ATAATAA)N#Simple_repeat	3292	67
CHARLIE7B_MARS#DNA/hAT-Charlie	3281	8
(TTTTATT)N#Simple_repeat	3267	70
UCON25#Unknown	3264	26
(TGGAA)N#Simple_repeat	3259	19
(TTTTTTC)N#Simple_repeat	3255	72
L1M2B#LINE/L1	3252	11
(CGTG)N#Simple_repeat	3220	59
(TTTCCT)N#Simple_repeat	3219	68
(GAGGG)N#Simple_repeat	3208	73
(CCTAAC)N#Simple_repeat	3206	69
(GCGT)N#Simple_repeat	3202	72
(TTCCA)N#Simple_repeat	3193	20
(AATTTAT)N#Simple_repeat	3187	66
(TGGTT)N#Simple_repeat	3179	88
(GCCGG)N#Simple_repeat	3158	73
(ATAAA)N#Simple_repeat	3146	104
(TTTTTCT)N#Simple_repeat	3140	67
(GGCCG)N#Simple_repeat	3133	68
(TTCTTTT)N#Simple_repeat	3130	69
(ACCC)N#Simple_repeat	3109	64
(ATGAA)N#Simple_repeat	3109	84
(TTTAATT)N#Simple_repeat	3104	64
MER132#DNA/TcMar-Pogo	3099	24
(ATGTGT)N#Simple_repeat	3079	72
(ATATTTA)N#Simple_repeat	3069	62
(TAATAA)N#Simple_repeat	3055	62
(TGTGCA)N#Simple_repeat	3037	72
(TTAATTT)N#Simple_repeat	3034	63
(TTTCTTC)N#Simple_repeat	3033	57
(AATTATA)N#Simple_repeat	3023	61
(TATTTC)N#Simple_repeat	3002	71
(AATTTAA)N#Simple_repeat	2993	66
(CCACC)N#Simple_repeat	2992	89
(TTTCTA)N#Simple_repeat	2989	72
UCON97#DNA	2989	22
(AATAG)N#Simple_repeat	2987	73
(TTCATT)N#Simple_repeat	2980	71
(TGTTTTT)N#Simple_repeat	2971	81
(GATT)N#Simple_repeat	2958	100
(TTTTCTT)N#Simple_repeat	2953	65
(GGCTGG)N#Simple_repeat	2951	60
(ATTATAA)N#Simple_repeat	2947	61
(CCTTCC)N#Simple_repeat	2945	54
(CCCCCG)N#Simple_repeat	2941	53
(CCCAGC)N#Simple_repeat	2939	68
CR1-3_CROC#LINE/CR1	2938	32
(GTGTGC)N#Simple_repeat	2937	75
RND-4_FAMILY-1255#Unknown	2929	55
(GCTGG)N#Simple_repeat	2928	78
(CCCTGC)N#Simple_repeat	2912	63
(AATGA)N#Simple_repeat	2898	78
(GCCCA)N#Simple_repeat	2893	75
(GTCTCT)N#Simple_repeat	2889	53
(CACACG)N#Simple_repeat	2887	74
(TAATTTT)N#Simple_repeat	2886	61
UCON22#Unknown	2884	24
(AGGGG)N#Simple_repeat	2883	73
(ATCA)N#Simple_repeat	2877	96
(GAGCT)N#Simple_repeat	2877	21
(CCCGCC)N#Simple_repeat	2874	54
(TCCTTT)N#Simple_repeat	2874	59
(TTCAT)N#Simple_repeat	2868	77
(TGGTGA)N#Simple_repeat	2859	38
(CCAGC)N#Simple_repeat	2858	71
(TACACA)N#Simple_repeat	2853	62
(ACGC)N#Simple_repeat	2851	65
(AGAAGG)N#Simple_repeat	2851	33
(TATTAT)N#Simple_repeat	2850	60
(TTTTTGT)N#Simple_repeat	2841	72
(TTGGT)N#Simple_repeat	2836	76
(CTCTCTC)N#Simple_repeat	2806	36
(GGCTG)N#Simple_repeat	2804	69
(ACCAA)N#Simple_repeat	2798	85
(AGAGGG)N#Simple_repeat	2797	53
(CCATCA)N#Simple_repeat	2786	29
(ATTATT)N#Simple_repeat	2779	62
(GCCGCC)N#Simple_repeat	2778	32
UCON65#Unknown	2778	17
(GCAC)N#Simple_repeat	2775	82
(TTTATTA)N#Simple_repeat	2775	58
(GTTG)N#Simple_repeat	2772	80
(TTCTA)N#Simple_repeat	2771	68
UCON87#Unknown	2758	16
(CCAGCC)N#Simple_repeat	2739	61
(AATTTTA)N#Simple_repeat	2729	57
[truncated: 11,952 more rows]
